# Supplementary material for: The First Nickelacarborane with closo-nido Structure
Source: Molecules. 2020 Dec 18;25(24):6009. doi: 10.3390/molecules25246009 (PMC7767031; doi:10.3390/molecules25246009)
Supplement: Supplementary file 1 [file molecules-25-06009-s001.zip]

Archive with 2 entries (2 files):
- Molecules-SI.pdf
- siv-2.cif
