# Supplementary material for: The First Nickelacarborane with closo-nido Structure
Source: Molecules. 2020 Dec 18;25(24):6009. doi: 10.3390/molecules25246009 (PMC7767031; doi:10.3390/molecules25246009)
Supplement: Supplementary file 1 [file molecules-25-06009-s001.zip › siv-2.cif]

 
data_siv13
 
_audit_creation_method            SHELXL-2014/6
_chemical_name_systematic         ?
_chemical_name_common             ?
_chemical_melting_point           ?
_chemical_formula_moiety          
 'C14 H29 B17 N2 Ni' 
_chemical_formula_sum
 'C14 H29 B17 N2 Ni' 
_chemical_formula_weight          467.87

loop_
 _atom_type_symbol
 _atom_type_description
 _atom_type_scat_dispersion_real
 _atom_type_scat_dispersion_imag
 _atom_type_scat_source
 'C'  'C'   0.0033   0.0016
 'International Tables Vol C Tables 4.2.6.8 and 6.1.1.4'
 'H'  'H'   0.0000   0.0000
 'International Tables Vol C Tables 4.2.6.8 and 6.1.1.4'
 'B'  'B'   0.0013   0.0007
 'International Tables Vol C Tables 4.2.6.8 and 6.1.1.4'
 'Ni'  'Ni'   0.3393   1.1124
 'International Tables Vol C Tables 4.2.6.8 and 6.1.1.4'
 'N'  'N'   0.0061   0.0033
 'International Tables Vol C Tables 4.2.6.8 and 6.1.1.4'
 
_space_group_crystal_system       monoclinic
_space_group_IT_number            14
_space_group_name_H-M_alt         'P 21/n'
_space_group_name_Hall            '-P 2yn'
 
_shelx_space_group_comment
;
The symmetry employed for this shelxl refinement is uniquely defined
by the following loop, which should always be used as a source of
symmetry information in preference to the above space-group names.
They are only intended as comments.
;
 
loop_
 _space_group_symop_operation_xyz
 'x, y, z'
 '-x+1/2, y+1/2, -z+1/2'
 '-x, -y, -z'
 'x-1/2, -y-1/2, z-1/2'
 
_cell_length_a                    13.0440(8)
_cell_length_b                    9.8669(6)
_cell_length_c                    18.6798(11)
_cell_angle_alpha                 90
_cell_angle_beta                  98.2660(10)
_cell_angle_gamma                 90
_cell_volume                      2379.2(2)
_cell_formula_units_Z             4
_cell_measurement_temperature     120(2)
_cell_measurement_reflns_used     3857
_cell_measurement_theta_min       2.20
_cell_measurement_theta_max       26.31
 
_exptl_crystal_description        'prizm'
_exptl_crystal_colour             'orange'
_exptl_crystal_density_meas       ?
_exptl_crystal_density_method     ?
_exptl_crystal_density_diffrn     1.306          
_exptl_crystal_F_000              960
_exptl_transmission_factor_min    ?
_exptl_transmission_factor_max    ?
_exptl_crystal_size_max           0.18
_exptl_crystal_size_mid           0.16
_exptl_crystal_size_min           0.12
_exptl_absorpt_coefficient_mu     0.824
_shelx_estimated_absorpt_T_min    ?
_shelx_estimated_absorpt_T_max    ?
_exptl_absorpt_correction_type    'multi-scan'
_exptl_absorpt_correction_T_min   0.831
_exptl_absorpt_correction_T_max   0.906
_exptl_absorpt_process_details    'SADABS-2014/5 (Bruker,2014/5)' 
_exptl_absorpt_special_details    ?
_diffrn_ambient_temperature       120(2)
_diffrn_radiation_wavelength      0.71073
_diffrn_radiation_type            MoK\a
_diffrn_source                    'sealed tube'
_diffrn_measurement_device_type   'Bruker APEX-II CCD' 
_diffrn_measurement_method        '\f and \w scans' 
_diffrn_detector_area_resol_mean  ?
_diffrn_reflns_number             28541
_diffrn_reflns_av_unetI/netI      0.0670
_diffrn_reflns_av_R_equivalents   0.0839
_diffrn_reflns_limit_h_min        -17
_diffrn_reflns_limit_h_max        17
_diffrn_reflns_limit_k_min        -13
_diffrn_reflns_limit_k_max        13
_diffrn_reflns_limit_l_min        -25
_diffrn_reflns_limit_l_max        25
_diffrn_reflns_theta_min          1.790
_diffrn_reflns_theta_max          28.872
_diffrn_reflns_theta_full         25.242
_diffrn_measured_fraction_theta_max   0.997
_diffrn_measured_fraction_theta_full  1.000
_diffrn_reflns_Laue_measured_fraction_max    0.997
_diffrn_reflns_Laue_measured_fraction_full   1.000
_diffrn_reflns_point_group_measured_fraction_max   0.997
_diffrn_reflns_point_group_measured_fraction_full  1.000
_reflns_number_total              6244
_reflns_number_gt                 4310
_reflns_threshold_expression      'I > 2\s(I)'
_reflns_Friedel_coverage          0.000
_reflns_Friedel_fraction_max      .
_reflns_Friedel_fraction_full     .
 
_reflns_special_details
;
 Reflections were merged by SHELXL according to the crystal
 class for the calculation of statistics and refinement.
 
 _reflns_Friedel_fraction is defined as the number of unique
 Friedel pairs measured divided by the number that would be
 possible theoretically, ignoring centric projections and
 systematic absences.
;
 
_computing_data_collection        'APEX (Bruker, 2014)' 
_computing_cell_refinement        'SAINT (Bruker, 2014)' 
_computing_data_reduction         'SAINT (Bruker, 2014)'
_computing_structure_solution   'SHELXL-2014/6 (Sheldrick, 2014)'
_computing_structure_refinement 'SHELXL-2014/6 (Sheldrick, 2014)'
_computing_molecular_graphics   'SHELXL-2014/6 (Sheldrick, 2014)'
_computing_publication_material   
'SHELXL-2014/6 (Sheldrick, 2014) and PLATON (Spek, 2015)'
_refine_special_details           ?
_refine_ls_structure_factor_coef  Fsqd
_refine_ls_matrix_type            full
_refine_ls_weighting_scheme       calc
_refine_ls_weighting_details
'w=1/[\s^2^(Fo^2^)+(0.0433P)^2^+0.0746P] where P=(Fo^2^+2Fc^2^)/3'
_atom_sites_solution_primary      direct
_atom_sites_solution_secondary    difmap
_atom_sites_solution_hydrogens    mixed
_refine_ls_hydrogen_treatment     mixed
_refine_ls_extinction_method      none
_refine_ls_extinction_coef        .
_refine_ls_number_reflns          6244
_refine_ls_number_parameters      383
_refine_ls_number_restraints      0
_refine_ls_R_factor_all           0.0785
_refine_ls_R_factor_gt            0.0408
_refine_ls_wR_factor_ref          0.0990
_refine_ls_wR_factor_gt           0.0843
_refine_ls_goodness_of_fit_ref    1.020
_refine_ls_restrained_S_all       1.020
_refine_ls_shift/su_max           0.000
_refine_ls_shift/su_mean          0.000
 
loop_
 _atom_site_label
 _atom_site_type_symbol
 _atom_site_fract_x
 _atom_site_fract_y
 _atom_site_fract_z
 _atom_site_U_iso_or_equiv
 _atom_site_adp_type
 _atom_site_occupancy
 _atom_site_site_symmetry_order  
 _atom_site_calc_flag
 _atom_site_refinement_flags_posn
 _atom_site_refinement_flags_adp
 _atom_site_refinement_flags_occupancy
 _atom_site_disorder_assembly
 _atom_site_disorder_group
Ni1 Ni 0.46458(2) 0.41113(3) 0.69506(2) 0.01618(8) Uani 1 1 d . . . . .
N1 N 0.35042(13) 0.23209(18) 0.56063(9) 0.0177(4) Uani 1 1 d . . . . .
N2 N 0.13621(13) 0.38083(18) 0.60183(10) 0.0191(4) Uani 1 1 d . . . . .
C3 C 0.39682(17) 0.2209(2) 0.50052(12) 0.0219(5) Uani 1 1 d . . . . .
H3A H 0.4350 0.2955 0.4860 0.026 Uiso 1 1 calc R U . . .
C4 C 0.38986(17) 0.1031(2) 0.45972(13) 0.0253(5) Uani 1 1 d . . . . .
H4A H 0.4233 0.0968 0.4179 0.030 Uiso 1 1 calc R U . . .
C5 C 0.33375(18) -0.0050(2) 0.48055(13) 0.0269(5) Uani 1 1 d . . . . .
H5A H 0.3277 -0.0864 0.4531 0.032 Uiso 1 1 calc R U . . .
C6 C 0.28624(18) 0.0069(2) 0.54236(13) 0.0257(5) Uani 1 1 d . . . . .
H6A H 0.2479 -0.0667 0.5578 0.031 Uiso 1 1 calc R U . . .
C7 C 0.29528(16) 0.1258(2) 0.58082(12) 0.0208(5) Uani 1 1 d . . . . .
H7A H 0.2620 0.1338 0.6227 0.025 Uiso 1 1 calc R U . . .
C8 C 0.09978(17) 0.3328(3) 0.53505(13) 0.0262(5) Uani 1 1 d . . . . .
H8A H 0.1395 0.3463 0.4968 0.031 Uiso 1 1 calc R U . . .
C9 C 0.00697(18) 0.2651(3) 0.52105(13) 0.0303(6) Uani 1 1 d . . . . .
H9A H -0.0160 0.2304 0.4740 0.036 Uiso 1 1 calc R U . . .
C10 C -0.05292(18) 0.2476(3) 0.57585(13) 0.0300(6) Uani 1 1 d . . . . .
H10A H -0.1177 0.2022 0.5669 0.036 Uiso 1 1 calc R U . . .
C11 C -0.01674(19) 0.2975(2) 0.64346(13) 0.0273(5) Uani 1 1 d . . . . .
H11A H -0.0566 0.2872 0.6819 0.033 Uiso 1 1 calc R U . . .
C12 C 0.07788(17) 0.3625(2) 0.65523(12) 0.0222(5) Uani 1 1 d . . . . .
H12A H 0.1027 0.3954 0.7023 0.027 Uiso 1 1 calc R U . . .
C1 C 0.62946(16) 0.3683(2) 0.71030(13) 0.0203(5) Uani 1 1 d . . . . .
C2 C 0.58947(17) 0.4268(2) 0.77960(12) 0.0217(5) Uani 1 1 d . . . . .
B4 B 0.55214(19) 0.2400(3) 0.67479(14) 0.0185(5) Uani 1 1 d . . . . .
B5 B 0.6797(2) 0.2118(3) 0.72438(15) 0.0247(6) Uani 1 1 d . . . . .
B6 B 0.7054(2) 0.3357(3) 0.79175(15) 0.0262(6) Uani 1 1 d . . . . .
B7 B 0.48222(19) 0.3406(3) 0.80271(14) 0.0196(5) Uani 1 1 d . . . . .
B8 B 0.45828(19) 0.2113(3) 0.73700(13) 0.0181(5) Uani 1 1 d . . . . .
B9 B 0.5727(2) 0.1105(3) 0.74274(14) 0.0220(6) Uani 1 1 d . . . . .
B10 B 0.6671(2) 0.1730(3) 0.81521(15) 0.0252(6) Uani 1 1 d . . . . .
B11 B 0.6112(2) 0.3191(3) 0.85029(14) 0.0229(6) Uani 1 1 d . . . . .
B12 B 0.5332(2) 0.1765(3) 0.82341(14) 0.0211(5) Uani 1 1 d . . . . .
B1' B 0.3799(2) 0.6566(3) 0.58223(15) 0.0220(5) Uani 1 1 d . . . . .
B2' B 0.2490(2) 0.6221(3) 0.59611(15) 0.0233(6) Uani 1 1 d . . . . .
B3' B 0.3366(2) 0.6994(3) 0.66417(15) 0.0245(6) Uani 1 1 d . . . . .
B4' B 0.4579(2) 0.6157(3) 0.66514(14) 0.0208(5) Uani 1 1 d . . . . .
B5' B 0.44491(19) 0.4948(3) 0.58953(14) 0.0191(5) Uani 1 1 d . . . . .
B6' B 0.3150(2) 0.5090(3) 0.54700(14) 0.0206(5) Uani 1 1 d . . . . .
C7' C 0.26658(17) 0.5575(2) 0.68289(12) 0.0201(5) Uani 1 1 d . . . . .
C8' C 0.37723(17) 0.5666(2) 0.71938(12) 0.0197(5) Uani 1 1 d . . . . .
B10' B 0.35632(19) 0.3680(3) 0.60375(13) 0.0181(5) Uani 1 1 d . . . . .
B11' B 0.24534(19) 0.4464(3) 0.61759(14) 0.0199(5) Uani 1 1 d . . . . .
H1 H 0.6617(18) 0.426(2) 0.6833(13) 0.022(6) Uiso 1 1 d . . . . .
H2 H 0.6010(17) 0.522(2) 0.7894(12) 0.018(6) Uiso 1 1 d . . . . .
H4 H 0.5505(16) 0.215(2) 0.6193(12) 0.013(5) Uiso 1 1 d . . . . .
H5 H 0.7406(18) 0.180(2) 0.6914(13) 0.027(7) Uiso 1 1 d . . . . .
H6 H 0.779(2) 0.388(2) 0.8053(14) 0.032(7) Uiso 1 1 d . . . . .
H7 H 0.4349(17) 0.387(2) 0.8379(12) 0.018(6) Uiso 1 1 d . . . . .
H8 H 0.3875(18) 0.154(2) 0.7224(12) 0.022(6) Uiso 1 1 d . . . . .
H9 H 0.5679(18) 0.004(2) 0.7295(13) 0.026(6) Uiso 1 1 d . . . . .
H10 H 0.7224(19) 0.107(2) 0.8493(14) 0.030(7) Uiso 1 1 d . . . . .
H11 H 0.6239(18) 0.370(2) 0.9051(13) 0.027(7) Uiso 1 1 d . . . . .
H12 H 0.5035(17) 0.114(2) 0.8619(12) 0.017(6) Uiso 1 1 d . . . . .
H1' H 0.4001(18) 0.735(3) 0.5470(13) 0.029(7) Uiso 1 1 d . . . . .
H2' H 0.177(2) 0.673(3) 0.5777(13) 0.033(7) Uiso 1 1 d . . . . .
H3' H 0.3209(17) 0.794(2) 0.6872(12) 0.021(6) Uiso 1 1 d . . . . .
H4' H 0.5272(16) 0.669(2) 0.6846(11) 0.014(6) Uiso 1 1 d . . . . .
H5' H 0.5092(18) 0.480(2) 0.5596(12) 0.027(7) Uiso 1 1 d . . . . .
H6' H 0.2889(18) 0.490(2) 0.4906(13) 0.028(7) Uiso 1 1 d . . . . .
H7' H 0.2162(18) 0.575(2) 0.7137(13) 0.019(6) Uiso 1 1 d . . . . .
H8' H 0.3858(18) 0.587(2) 0.7691(14) 0.025(7) Uiso 1 1 d . . . . .
 
loop_
 _atom_site_aniso_label
 _atom_site_aniso_U_11
 _atom_site_aniso_U_22
 _atom_site_aniso_U_33
 _atom_site_aniso_U_23
 _atom_site_aniso_U_13
 _atom_site_aniso_U_12
Ni1 0.01428(13) 0.01876(15) 0.01552(14) 0.00080(12) 0.00226(9) 0.00136(12)
N1 0.0146(9) 0.0211(10) 0.0166(9) 0.0003(7) -0.0011(7) 0.0023(8)
N2 0.0162(9) 0.0220(10) 0.0185(10) 0.0009(7) 0.0002(7) 0.0068(7)
C3 0.0175(11) 0.0287(13) 0.0193(12) -0.0001(9) 0.0020(8) 0.0040(10)
C4 0.0199(11) 0.0338(14) 0.0213(12) -0.0070(10) -0.0002(9) 0.0078(10)
C5 0.0280(13) 0.0239(13) 0.0261(13) -0.0055(10) -0.0058(10) 0.0091(11)
C6 0.0256(12) 0.0201(12) 0.0288(13) 0.0001(10) -0.0055(10) 0.0018(10)
C7 0.0174(11) 0.0252(12) 0.0188(11) 0.0027(9) -0.0004(9) 0.0018(9)
C8 0.0191(11) 0.0402(15) 0.0189(12) -0.0028(10) 0.0015(9) 0.0012(11)
C9 0.0221(12) 0.0447(16) 0.0226(13) -0.0029(11) -0.0016(10) 0.0009(11)
C10 0.0228(12) 0.0365(15) 0.0301(14) 0.0007(11) 0.0021(10) -0.0047(11)
C11 0.0284(13) 0.0277(13) 0.0272(13) 0.0024(10) 0.0083(10) -0.0014(11)
C12 0.0256(12) 0.0212(11) 0.0195(12) 0.0011(9) 0.0019(9) 0.0027(10)
C1 0.0145(10) 0.0245(12) 0.0224(12) 0.0055(9) 0.0046(9) -0.0002(9)
C2 0.0186(11) 0.0208(12) 0.0245(12) 0.0021(9) -0.0010(9) -0.0020(10)
B4 0.0149(11) 0.0213(13) 0.0196(13) 0.0000(10) 0.0040(9) 0.0035(10)
B5 0.0161(12) 0.0327(15) 0.0253(15) 0.0089(12) 0.0031(10) 0.0047(11)
B6 0.0155(12) 0.0333(16) 0.0282(15) 0.0063(12) -0.0024(10) -0.0018(12)
B7 0.0183(12) 0.0225(13) 0.0184(13) 0.0003(10) 0.0039(10) -0.0003(11)
B8 0.0176(12) 0.0204(13) 0.0166(12) 0.0011(10) 0.0038(9) -0.0030(10)
B9 0.0224(13) 0.0226(14) 0.0213(13) 0.0031(10) 0.0039(10) 0.0039(11)
B10 0.0194(13) 0.0319(15) 0.0231(14) 0.0063(11) -0.0009(10) 0.0040(12)
B11 0.0216(13) 0.0260(14) 0.0196(13) 0.0059(11) -0.0020(10) -0.0018(11)
B12 0.0214(13) 0.0221(13) 0.0201(14) 0.0036(10) 0.0036(10) -0.0009(11)
B1' 0.0221(13) 0.0219(14) 0.0219(14) 0.0035(11) 0.0024(10) 0.0049(11)
B2' 0.0189(12) 0.0258(14) 0.0248(14) 0.0000(11) 0.0016(10) 0.0054(11)
B3' 0.0248(14) 0.0211(14) 0.0269(15) -0.0007(11) 0.0012(11) 0.0060(11)
B4' 0.0202(12) 0.0212(14) 0.0208(13) -0.0005(10) 0.0019(10) 0.0008(10)
B5' 0.0180(12) 0.0202(13) 0.0189(13) 0.0027(10) 0.0021(10) 0.0027(10)
B6' 0.0202(12) 0.0229(14) 0.0184(13) 0.0018(10) 0.0021(10) 0.0054(11)
C7' 0.0157(10) 0.0251(13) 0.0198(12) -0.0025(9) 0.0040(9) 0.0036(9)
C8' 0.0207(11) 0.0220(12) 0.0163(11) -0.0021(9) 0.0023(9) 0.0036(9)
B10' 0.0167(12) 0.0202(13) 0.0172(13) -0.0001(9) 0.0018(9) 0.0019(10)
B11' 0.0171(12) 0.0244(14) 0.0183(13) -0.0009(10) 0.0029(10) 0.0022(10)
 
_geom_special_details
;
 All esds (except the esd in the dihedral angle between two l.s. planes)
 are estimated using the full covariance matrix.  The cell esds are taken
 into account individually in the estimation of esds in distances, angles
 and torsion angles; correlations between esds in cell parameters are only
 used when they are defined by crystal symmetry.  An approximate (isotropic)
 treatment of cell esds is used for estimating esds involving l.s. planes.
;
 
loop_
 _geom_bond_atom_site_label_1
 _geom_bond_atom_site_label_2
 _geom_bond_distance
 _geom_bond_site_symmetry_2
 _geom_bond_publ_flag
Ni1 C8' 2.002(2) . ?
Ni1 B4' 2.093(3) . ?
Ni1 B10' 2.096(2) . ?
Ni1 B4 2.103(2) . ?
Ni1 C2 2.105(2) . ?
Ni1 B7 2.109(3) . ?
Ni1 B5' 2.119(3) . ?
Ni1 B8 2.127(3) . ?
Ni1 C1 2.170(2) . ?
N1 C3 1.354(3) . ?
N1 C7 1.356(3) . ?
N1 B10' 1.561(3) . ?
N2 C12 1.351(3) . ?
N2 C8 1.355(3) . ?
N2 B11' 1.553(3) . ?
C3 C4 1.386(3) . ?
C3 H3A 0.9500 . ?
C4 C5 1.381(3) . ?
C4 H4A 0.9500 . ?
C5 C6 1.392(3) . ?
C5 H5A 0.9500 . ?
C6 C7 1.372(3) . ?
C6 H6A 0.9500 . ?
C7 H7A 0.9500 . ?
C8 C9 1.374(3) . ?
C8 H8A 0.9500 . ?
C9 C10 1.385(3) . ?
C9 H9A 0.9500 . ?
C10 C11 1.374(3) . ?
C10 H10A 0.9500 . ?
C11 C12 1.380(3) . ?
C11 H11A 0.9500 . ?
C12 H12A 0.9500 . ?
C1 C2 1.573(3) . ?
C1 B5 1.683(4) . ?
C1 B4 1.693(3) . ?
C1 B6 1.722(4) . ?
C1 H1 0.91(2) . ?
C2 B11 1.687(3) . ?
C2 B7 1.744(3) . ?
C2 B6 1.746(4) . ?
C2 H2 0.96(2) . ?
B4 B9 1.794(4) . ?
B4 B5 1.805(4) . ?
B4 B8 1.827(3) . ?
B4 H4 1.06(2) . ?
B5 B6 1.752(4) . ?
B5 B10 1.770(4) . ?
B5 B9 1.789(4) . ?
B5 H5 1.12(2) . ?
B6 B10 1.756(4) . ?
B6 B11 1.766(4) . ?
B6 H6 1.08(3) . ?
B7 B8 1.767(4) . ?
B7 B12 1.773(4) . ?
B7 B11 1.799(4) . ?
B7 H7 1.07(2) . ?
B8 B9 1.784(4) . ?
B8 B12 1.796(4) . ?
B8 H8 1.08(2) . ?
B9 B12 1.784(4) . ?
B9 B10 1.803(4) . ?
B9 H9 1.08(2) . ?
B10 B12 1.775(4) . ?
B10 B11 1.782(4) . ?
B10 H10 1.11(2) . ?
B11 B12 1.766(4) . ?
B11 H11 1.13(2) . ?
B12 H12 1.06(2) . ?
B1' B3' 1.757(4) . ?
B1' B6' 1.764(4) . ?
B1' B4' 1.773(4) . ?
B1' B2' 1.796(4) . ?
B1' B5' 1.804(4) . ?
B1' H1' 1.07(2) . ?
B2' C7' 1.726(4) . ?
B2' B6' 1.748(4) . ?
B2' B3' 1.757(4) . ?
B2' B11' 1.781(4) . ?
B2' H2' 1.07(3) . ?
B3' C8' 1.704(3) . ?
B3' C7' 1.734(4) . ?
B3' B4' 1.782(4) . ?
B3' H3' 1.06(2) . ?
B4' C8' 1.636(3) . ?
B4' B5' 1.838(4) . ?
B4' H4' 1.06(2) . ?
B5' B10' 1.749(4) . ?
B5' B6' 1.771(4) . ?
B5' H5' 1.08(2) . ?
B6' B10' 1.785(4) . ?
B6' B11' 1.814(4) . ?
B6' H6' 1.08(2) . ?
C7' C8' 1.508(3) . ?
C7' B11' 1.633(3) . ?
C7' H7' 0.95(2) . ?
C8' H8' 0.94(3) . ?
B10' B11' 1.694(3) . ?
 
loop_
 _geom_angle_atom_site_label_1
 _geom_angle_atom_site_label_2
 _geom_angle_atom_site_label_3
 _geom_angle
 _geom_angle_site_symmetry_1
 _geom_angle_site_symmetry_3
 _geom_angle_publ_flag
C8' Ni1 B4' 47.02(10) . . ?
C8' Ni1 B10' 90.08(9) . . ?
B4' Ni1 B10' 88.93(10) . . ?
C8' Ni1 B4 176.14(10) . . ?
B4' Ni1 B4 136.80(10) . . ?
B10' Ni1 B4 90.59(10) . . ?
C8' Ni1 C2 100.23(9) . . ?
B4' Ni1 C2 97.31(10) . . ?
B10' Ni1 C2 169.64(10) . . ?
B4 Ni1 C2 79.19(10) . . ?
C8' Ni1 B7 91.37(10) . . ?
B4' Ni1 B7 124.56(10) . . ?
B10' Ni1 B7 132.65(10) . . ?
B4 Ni1 B7 85.37(10) . . ?
C2 Ni1 B7 48.88(9) . . ?
C8' Ni1 B5' 85.16(10) . . ?
B4' Ni1 B5' 51.74(10) . . ?
B10' Ni1 B5' 49.05(10) . . ?
B4 Ni1 B5' 98.14(10) . . ?
C2 Ni1 B5' 130.27(10) . . ?
B7 Ni1 B5' 176.21(10) . . ?
C8' Ni1 B8 124.98(9) . . ?
B4' Ni1 B8 171.80(10) . . ?
B10' Ni1 B8 93.11(10) . . ?
B4 Ni1 B8 51.18(10) . . ?
C2 Ni1 B8 81.88(9) . . ?
B7 Ni1 B8 49.30(10) . . ?
B5' Ni1 B8 134.27(10) . . ?
C8' Ni1 C1 134.84(9) . . ?
B4' Ni1 C1 103.02(10) . . ?
B10' Ni1 C1 127.33(9) . . ?
B4 Ni1 C1 46.65(9) . . ?
C2 Ni1 C1 43.15(9) . . ?
B7 Ni1 C1 80.82(9) . . ?
B5' Ni1 C1 100.56(9) . . ?
B8 Ni1 C1 82.02(9) . . ?
C3 N1 C7 119.1(2) . . ?
C3 N1 B10' 120.22(19) . . ?
C7 N1 B10' 120.67(18) . . ?
C12 N2 C8 118.2(2) . . ?
C12 N2 B11' 120.94(19) . . ?
C8 N2 B11' 120.72(19) . . ?
N1 C3 C4 121.5(2) . . ?
N1 C3 H3A 119.2 . . ?
C4 C3 H3A 119.2 . . ?
C5 C4 C3 119.2(2) . . ?
C5 C4 H4A 120.4 . . ?
C3 C4 H4A 120.4 . . ?
C4 C5 C6 119.1(2) . . ?
C4 C5 H5A 120.5 . . ?
C6 C5 H5A 120.5 . . ?
C7 C6 C5 119.5(2) . . ?
C7 C6 H6A 120.3 . . ?
C5 C6 H6A 120.3 . . ?
N1 C7 C6 121.7(2) . . ?
N1 C7 H7A 119.2 . . ?
C6 C7 H7A 119.2 . . ?
N2 C8 C9 121.9(2) . . ?
N2 C8 H8A 119.1 . . ?
C9 C8 H8A 119.1 . . ?
C8 C9 C10 119.7(2) . . ?
C8 C9 H9A 120.2 . . ?
C10 C9 H9A 120.2 . . ?
C11 C10 C9 118.6(2) . . ?
C11 C10 H10A 120.7 . . ?
C9 C10 H10A 120.7 . . ?
C10 C11 C12 119.6(2) . . ?
C10 C11 H11A 120.2 . . ?
C12 C11 H11A 120.2 . . ?
N2 C12 C11 122.0(2) . . ?
N2 C12 H12A 119.0 . . ?
C11 C12 H12A 119.0 . . ?
C2 C1 B5 112.08(19) . . ?
C2 C1 B4 110.34(17) . . ?
B5 C1 B4 64.66(15) . . ?
C2 C1 B6 63.81(15) . . ?
B5 C1 B6 61.90(16) . . ?
B4 C1 B6 116.17(19) . . ?
C2 C1 Ni1 66.23(11) . . ?
B5 C1 Ni1 123.73(15) . . ?
B4 C1 Ni1 64.58(11) . . ?
B6 C1 Ni1 125.86(15) . . ?
C2 C1 H1 117.6(15) . . ?
B5 C1 H1 117.7(15) . . ?
B4 C1 H1 123.5(16) . . ?
B6 C1 H1 110.9(15) . . ?
Ni1 C1 H1 109.6(15) . . ?
C1 C2 B11 111.96(19) . . ?
C1 C2 B7 113.41(18) . . ?
B11 C2 B7 63.23(15) . . ?
C1 C2 B6 62.25(15) . . ?
B11 C2 B6 61.87(15) . . ?
B7 C2 B6 115.29(19) . . ?
C1 C2 Ni1 70.62(12) . . ?
B11 C2 Ni1 124.44(15) . . ?
B7 C2 Ni1 65.66(11) . . ?
B6 C2 Ni1 128.46(16) . . ?
C1 C2 H2 116.9(14) . . ?
B11 C2 H2 117.5(14) . . ?
B7 C2 H2 122.5(14) . . ?
B6 C2 H2 111.6(14) . . ?
Ni1 C2 H2 107.3(14) . . ?
C1 B4 B9 103.60(18) . . ?
C1 B4 B5 57.39(14) . . ?
B9 B4 B5 59.61(14) . . ?
C1 B4 B8 106.42(17) . . ?
B9 B4 B8 59.02(14) . . ?
B5 B4 B8 107.57(18) . . ?
C1 B4 Ni1 68.77(12) . . ?
B9 B4 Ni1 118.32(16) . . ?
B5 B4 Ni1 121.03(17) . . ?
B8 B4 Ni1 65.11(11) . . ?
C1 B4 H4 118.8(11) . . ?
B9 B4 H4 120.4(11) . . ?
B5 B4 H4 110.6(11) . . ?
B8 B4 H4 131.6(11) . . ?
Ni1 B4 H4 115.2(11) . . ?
C1 B5 B6 60.17(16) . . ?
C1 B5 B10 105.1(2) . . ?
B6 B5 B10 59.80(16) . . ?
C1 B5 B9 104.24(18) . . ?
B6 B5 B9 109.05(19) . . ?
B10 B5 B9 60.86(15) . . ?
C1 B5 B4 57.95(14) . . ?
B6 B5 B4 109.19(19) . . ?
B10 B5 B4 108.66(18) . . ?
B9 B5 B4 59.88(14) . . ?
C1 B5 H5 117.4(12) . . ?
B6 B5 H5 120.8(12) . . ?
B10 B5 H5 129.8(12) . . ?
B9 B5 H5 125.9(13) . . ?
B4 B5 H5 115.8(12) . . ?
C1 B6 C2 53.94(13) . . ?
C1 B6 B5 57.93(15) . . ?
C2 B6 B5 101.12(18) . . ?
C1 B6 B10 104.07(19) . . ?
C2 B6 B10 103.38(18) . . ?
B5 B6 B10 60.62(16) . . ?
C1 B6 B11 101.61(17) . . ?
C2 B6 B11 57.43(14) . . ?
B5 B6 B11 107.55(19) . . ?
B10 B6 B11 60.81(16) . . ?
C1 B6 H6 119.6(14) . . ?
C2 B6 H6 120.2(13) . . ?
B5 B6 H6 124.9(14) . . ?
B10 B6 H6 130.5(13) . . ?
B11 B6 H6 124.6(14) . . ?
C2 B7 B8 104.37(17) . . ?
C2 B7 B12 102.15(18) . . ?
B8 B7 B12 60.98(15) . . ?
C2 B7 B11 56.86(14) . . ?
B8 B7 B11 108.48(18) . . ?
B12 B7 B11 59.27(15) . . ?
C2 B7 Ni1 65.45(11) . . ?
B8 B7 Ni1 65.90(12) . . ?
B12 B7 Ni1 119.70(16) . . ?
B11 B7 Ni1 118.44(16) . . ?
C2 B7 H7 119.7(12) . . ?
B8 B7 H7 132.8(12) . . ?
B12 B7 H7 119.5(12) . . ?
B11 B7 H7 109.2(12) . . ?
Ni1 B7 H7 116.8(12) . . ?
B7 B8 B9 107.35(18) . . ?
B7 B8 B12 59.66(15) . . ?
B9 B8 B12 59.78(14) . . ?
B7 B8 B4 105.19(17) . . ?
B9 B8 B4 59.57(14) . . ?
B12 B8 B4 105.87(17) . . ?
B7 B8 Ni1 64.80(12) . . ?
B9 B8 Ni1 117.56(15) . . ?
B12 B8 Ni1 117.61(16) . . ?
B4 B8 Ni1 63.71(11) . . ?
B7 B8 H8 127.6(12) . . ?
B9 B8 H8 113.6(12) . . ?
B12 B8 H8 117.4(12) . . ?
B4 B8 H8 123.1(12) . . ?
Ni1 B8 H8 117.8(12) . . ?
B8 B9 B12 60.45(14) . . ?
B8 B9 B5 110.21(19) . . ?
B12 B9 B5 106.60(19) . . ?
B8 B9 B4 61.42(14) . . ?
B12 B9 B4 107.80(18) . . ?
B5 B9 B4 60.50(14) . . ?
B8 B9 B10 109.26(19) . . ?
B12 B9 B10 59.34(15) . . ?
B5 B9 B10 59.04(15) . . ?
B4 B9 B10 107.71(19) . . ?
B8 B9 H9 120.6(13) . . ?
B12 B9 H9 122.4(13) . . ?
B5 B9 H9 121.4(13) . . ?
B4 B9 H9 122.2(13) . . ?
B10 B9 H9 121.1(13) . . ?
B6 B10 B5 59.58(16) . . ?
B6 B10 B12 108.81(19) . . ?
B5 B10 B12 107.82(18) . . ?
B6 B10 B11 59.88(16) . . ?
B5 B10 B11 106.03(19) . . ?
B12 B10 B11 59.54(15) . . ?
B6 B10 B9 108.27(19) . . ?
B5 B10 B9 60.10(15) . . ?
B12 B10 B9 59.80(15) . . ?
B11 B10 B9 106.33(18) . . ?
B6 B10 H10 120.0(13) . . ?
B5 B10 H10 122.6(13) . . ?
B12 B10 H10 122.0(13) . . ?
B11 B10 H10 122.3(13) . . ?
B9 B10 H10 123.3(13) . . ?
C2 B11 B6 60.71(15) . . ?
C2 B11 B12 104.73(18) . . ?
B6 B11 B12 108.8(2) . . ?
C2 B11 B10 104.70(19) . . ?
B6 B11 B10 59.31(16) . . ?
B12 B11 B10 60.04(15) . . ?
C2 B11 B7 59.91(14) . . ?
B6 B11 B7 111.58(18) . . ?
B12 B11 B7 59.61(15) . . ?
B10 B11 B7 108.48(19) . . ?
C2 B11 H11 114.3(12) . . ?
B6 B11 H11 119.6(12) . . ?
B12 B11 H11 128.1(12) . . ?
B10 B11 H11 132.8(12) . . ?
B7 B11 H11 113.5(12) . . ?
B11 B12 B7 61.11(15) . . ?
B11 B12 B10 60.42(16) . . ?
B7 B12 B10 110.00(19) . . ?
B11 B12 B9 107.84(18) . . ?
B7 B12 B9 107.10(18) . . ?
B10 B12 B9 60.86(15) . . ?
B11 B12 B8 108.66(18) . . ?
B7 B12 B8 59.36(14) . . ?
B10 B12 B8 109.96(18) . . ?
B9 B12 B8 59.78(14) . . ?
B11 B12 H12 121.4(12) . . ?
B7 B12 H12 121.1(12) . . ?
B10 B12 H12 120.4(12) . . ?
B9 B12 H12 122.6(12) . . ?
B8 B12 H12 121.1(12) . . ?
B3' B1' B6' 109.02(19) . . ?
B3' B1' B4' 60.65(15) . . ?
B6' B1' B4' 108.80(19) . . ?
B3' B1' B2' 59.24(15) . . ?
B6' B1' B2' 58.80(15) . . ?
B4' B1' B2' 105.60(19) . . ?
B3' B1' B5' 110.67(19) . . ?
B6' B1' B5' 59.52(14) . . ?
B4' B1' B5' 61.82(14) . . ?
B2' B1' B5' 105.53(19) . . ?
B3' B1' H1' 120.1(13) . . ?
B6' B1' H1' 120.8(13) . . ?
B4' B1' H1' 122.7(13) . . ?
B2' B1' H1' 123.2(13) . . ?
B5' B1' H1' 121.9(13) . . ?
C7' B2' B6' 104.36(18) . . ?
C7' B2' B3' 59.72(15) . . ?
B6' B2' B3' 109.78(19) . . ?
C7' B2' B11' 55.48(14) . . ?
B6' B2' B11' 61.85(15) . . ?
B3' B2' B11' 107.15(19) . . ?
C7' B2' B1' 101.81(18) . . ?
B6' B2' B1' 59.67(15) . . ?
B3' B2' B1' 59.27(15) . . ?
B11' B2' B1' 105.88(18) . . ?
C7' B2' H2' 117.8(13) . . ?
B6' B2' H2' 126.9(14) . . ?
B3' B2' H2' 118.5(14) . . ?
B11' B2' H2' 118.4(14) . . ?
B1' B2' H2' 132.0(14) . . ?
C8' B3' C7' 52.01(13) . . ?
C8' B3' B2' 102.59(19) . . ?
C7' B3' B2' 59.27(15) . . ?
C8' B3' B1' 103.41(18) . . ?
C7' B3' B1' 103.09(19) . . ?
B2' B3' B1' 61.49(15) . . ?
C8' B3' B4' 55.90(14) . . ?
C7' B3' B4' 96.70(18) . . ?
B2' B3' B4' 106.91(19) . . ?
B1' B3' B4' 60.12(15) . . ?
C8' B3' H3' 119.6(12) . . ?
C7' B3' H3' 119.5(12) . . ?
B2' B3' H3' 122.1(12) . . ?
B1' B3' H3' 132.0(12) . . ?
B4' B3' H3' 128.8(12) . . ?
C8' B4' B1' 105.60(18) . . ?
C8' B4' B3' 59.61(15) . . ?
B1' B4' B3' 59.23(15) . . ?
C8' B4' B5' 106.71(18) . . ?
B1' B4' B5' 59.90(14) . . ?
B3' B4' B5' 108.00(18) . . ?
C8' B4' Ni1 63.56(12) . . ?
B1' B4' Ni1 116.71(16) . . ?
B3' B4' Ni1 116.88(16) . . ?
B5' B4' Ni1 64.85(12) . . ?
C8' B4' H4' 121.7(11) . . ?
B1' B4' H4' 122.6(12) . . ?
B3' B4' H4' 119.0(12) . . ?
B5' B4' H4' 124.3(12) . . ?
Ni1 B4' H4' 112.6(12) . . ?
B10' B5' B6' 60.94(15) . . ?
B10' B5' B1' 109.33(18) . . ?
B6' B5' B1' 59.12(15) . . ?
B10' B5' B4' 109.72(18) . . ?
B6' B5' B4' 105.67(17) . . ?
B1' B5' B4' 58.27(14) . . ?
B10' B5' Ni1 64.79(11) . . ?
B6' B5' Ni1 115.36(16) . . ?
B1' B5' Ni1 114.09(15) . . ?
B4' B5' Ni1 63.41(11) . . ?
B10' B5' H5' 124.1(13) . . ?
B6' B5' H5' 122.8(13) . . ?
B1' B5' H5' 118.0(13) . . ?
B4' B5' H5' 119.4(13) . . ?
Ni1 B5' H5' 115.5(12) . . ?
B2' B6' B1' 61.54(15) . . ?
B2' B6' B5' 109.08(19) . . ?
B1' B6' B5' 61.36(15) . . ?
B2' B6' B10' 108.38(18) . . ?
B1' B6' B10' 109.53(18) . . ?
B5' B6' B10' 58.94(14) . . ?
B2' B6' B11' 59.98(15) . . ?
B1' B6' B11' 105.88(18) . . ?
B5' B6' B11' 101.19(17) . . ?
B10' B6' B11' 56.14(14) . . ?
B2' B6' H6' 120.9(13) . . ?
B1' B6' H6' 125.2(13) . . ?
B5' B6' H6' 125.0(13) . . ?
B10' B6' H6' 118.2(13) . . ?
B11' B6' H6' 122.1(13) . . ?
C8' C7' B11' 115.24(18) . . ?
C8' C7' B2' 113.07(18) . . ?
B11' C7' B2' 63.97(15) . . ?
C8' C7' B3' 62.95(15) . . ?
B11' C7' B3' 115.37(18) . . ?
B2' C7' B3' 61.00(15) . . ?
C8' C7' H7' 114.6(14) . . ?
B11' C7' H7' 121.2(14) . . ?
B2' C7' H7' 119.4(14) . . ?
B3' C7' H7' 113.8(14) . . ?
C7' C8' B4' 113.40(19) . . ?
C7' C8' B3' 65.05(15) . . ?
B4' C8' B3' 64.49(15) . . ?
C7' C8' Ni1 112.99(15) . . ?
B4' C8' Ni1 69.42(12) . . ?
B3' C8' Ni1 126.12(16) . . ?
C7' C8' H8' 115.4(15) . . ?
B4' C8' H8' 123.5(15) . . ?
B3' C8' H8' 114.5(15) . . ?
Ni1 C8' H8' 113.5(15) . . ?
N1 B10' B11' 119.45(18) . . ?
N1 B10' B5' 121.40(19) . . ?
B11' B10' B5' 107.10(18) . . ?
N1 B10' B6' 112.03(18) . . ?
B11' B10' B6' 62.78(15) . . ?
B5' B10' B6' 60.12(14) . . ?
N1 B10' Ni1 124.89(15) . . ?
B11' B10' Ni1 105.89(15) . . ?
B5' B10' Ni1 66.16(12) . . ?
B6' B10' Ni1 115.83(16) . . ?
N2 B11' C7' 118.27(18) . . ?
N2 B11' B10' 124.1(2) . . ?
C7' B11' B10' 111.31(18) . . ?
N2 B11' B2' 114.61(18) . . ?
C7' B11' B2' 60.56(15) . . ?
B10' B11' B2' 111.06(18) . . ?
N2 B11' B6' 123.06(19) . . ?
C7' B11' B6' 105.40(18) . . ?
B10' B11' B6' 61.07(14) . . ?
B2' B11' B6' 58.17(15) . . ?
 
loop_
 _geom_torsion_atom_site_label_1
 _geom_torsion_atom_site_label_2
 _geom_torsion_atom_site_label_3
 _geom_torsion_atom_site_label_4
 _geom_torsion
 _geom_torsion_site_symmetry_1
 _geom_torsion_site_symmetry_2
 _geom_torsion_site_symmetry_3
 _geom_torsion_site_symmetry_4
 _geom_torsion_publ_flag
C7 N1 C3 C4 -0.5(3) . . . . ?
B10' N1 C3 C4 -177.7(2) . . . . ?
N1 C3 C4 C5 0.4(3) . . . . ?
C3 C4 C5 C6 -0.5(3) . . . . ?
C4 C5 C6 C7 0.6(3) . . . . ?
C3 N1 C7 C6 0.7(3) . . . . ?
B10' N1 C7 C6 177.9(2) . . . . ?
C5 C6 C7 N1 -0.7(3) . . . . ?
C12 N2 C8 C9 -1.0(3) . . . . ?
B11' N2 C8 C9 174.9(2) . . . . ?
N2 C8 C9 C10 1.6(4) . . . . ?
C8 C9 C10 C11 -0.9(4) . . . . ?
C9 C10 C11 C12 -0.4(4) . . . . ?
C8 N2 C12 C11 -0.3(3) . . . . ?
B11' N2 C12 C11 -176.2(2) . . . . ?
C10 C11 C12 N2 1.0(4) . . . . ?
B5 C1 C2 B11 1.9(2) . . . . ?
B4 C1 C2 B11 71.9(2) . . . . ?
B6 C1 C2 B11 -38.13(18) . . . . ?
Ni1 C1 C2 B11 120.30(17) . . . . ?
B5 C1 C2 B7 -67.4(2) . . . . ?
B4 C1 C2 B7 2.6(2) . . . . ?
B6 C1 C2 B7 -107.4(2) . . . . ?
Ni1 C1 C2 B7 51.08(15) . . . . ?
B5 C1 C2 B6 40.00(18) . . . . ?
B4 C1 C2 B6 110.0(2) . . . . ?
Ni1 C1 C2 B6 158.43(15) . . . . ?
B5 C1 C2 Ni1 -118.43(17) . . . . ?
B4 C1 C2 Ni1 -48.44(14) . . . . ?
B6 C1 C2 Ni1 -158.43(15) . . . . ?
C2 C1 B4 B9 -66.1(2) . . . . ?
B5 C1 B4 B9 39.41(17) . . . . ?
B6 C1 B4 B9 3.8(2) . . . . ?
Ni1 C1 B4 B9 -115.44(16) . . . . ?
C2 C1 B4 B5 -105.5(2) . . . . ?
B6 C1 B4 B5 -35.57(19) . . . . ?
Ni1 C1 B4 B5 -154.85(15) . . . . ?
C2 C1 B4 B8 -4.9(2) . . . . ?
B5 C1 B4 B8 100.67(19) . . . . ?
B6 C1 B4 B8 65.1(2) . . . . ?
Ni1 C1 B4 B8 -54.18(13) . . . . ?
C2 C1 B4 Ni1 49.30(15) . . . . ?
B5 C1 B4 Ni1 154.85(15) . . . . ?
B6 C1 B4 Ni1 119.28(18) . . . . ?
C2 C1 B5 B6 -40.83(18) . . . . ?
B4 C1 B5 B6 -143.72(19) . . . . ?
Ni1 C1 B5 B6 -116.23(19) . . . . ?
C2 C1 B5 B10 0.1(2) . . . . ?
B4 C1 B5 B10 -102.81(19) . . . . ?
B6 C1 B5 B10 40.90(17) . . . . ?
Ni1 C1 B5 B10 -75.3(2) . . . . ?
C2 C1 B5 B9 63.2(2) . . . . ?
B4 C1 B5 B9 -39.67(17) . . . . ?
B6 C1 B5 B9 104.0(2) . . . . ?
Ni1 C1 B5 B9 -12.2(2) . . . . ?
C2 C1 B5 B4 102.88(19) . . . . ?
B6 C1 B5 B4 143.72(19) . . . . ?
Ni1 C1 B5 B4 27.49(17) . . . . ?
B9 B4 B5 C1 -134.33(19) . . . . ?
B8 B4 B5 C1 -98.59(19) . . . . ?
Ni1 B4 B5 C1 -27.54(17) . . . . ?
C1 B4 B5 B6 32.93(18) . . . . ?
B9 B4 B5 B6 -101.4(2) . . . . ?
B8 B4 B5 B6 -65.7(2) . . . . ?
Ni1 B4 B5 B6 5.4(3) . . . . ?
C1 B4 B5 B10 96.5(2) . . . . ?
B9 B4 B5 B10 -37.80(19) . . . . ?
B8 B4 B5 B10 -2.1(3) . . . . ?
Ni1 B4 B5 B10 69.0(2) . . . . ?
C1 B4 B5 B9 134.33(19) . . . . ?
B8 B4 B5 B9 35.74(17) . . . . ?
Ni1 B4 B5 B9 106.79(19) . . . . ?
B5 C1 B6 C2 -137.53(19) . . . . ?
B4 C1 B6 C2 -100.9(2) . . . . ?
Ni1 C1 B6 C2 -24.52(18) . . . . ?
C2 C1 B6 B5 137.53(19) . . . . ?
B4 C1 B6 B5 36.58(19) . . . . ?
Ni1 C1 B6 B5 113.0(2) . . . . ?
C2 C1 B6 B10 96.46(19) . . . . ?
B5 C1 B6 B10 -41.07(18) . . . . ?
B4 C1 B6 B10 -4.5(3) . . . . ?
Ni1 C1 B6 B10 71.9(2) . . . . ?
C2 C1 B6 B11 33.96(17) . . . . ?
B5 C1 B6 B11 -103.6(2) . . . . ?
B4 C1 B6 B11 -67.0(2) . . . . ?
Ni1 C1 B6 B11 9.4(3) . . . . ?
B11 C2 B6 C1 139.5(2) . . . . ?
B7 C2 B6 C1 104.4(2) . . . . ?
Ni1 C2 B6 C1 26.28(18) . . . . ?
C1 C2 B6 B5 -35.68(17) . . . . ?
B11 C2 B6 B5 103.8(2) . . . . ?
B7 C2 B6 B5 68.7(2) . . . . ?
Ni1 C2 B6 B5 -9.4(3) . . . . ?
C1 C2 B6 B10 -97.8(2) . . . . ?
B11 C2 B6 B10 41.69(18) . . . . ?
B7 C2 B6 B10 6.5(3) . . . . ?
Ni1 C2 B6 B10 -71.5(2) . . . . ?
C1 C2 B6 B11 -139.5(2) . . . . ?
B7 C2 B6 B11 -35.16(19) . . . . ?
Ni1 C2 B6 B11 -113.2(2) . . . . ?
B10 B5 B6 C1 -133.01(19) . . . . ?
B9 B5 B6 C1 -95.85(19) . . . . ?
B4 B5 B6 C1 -32.08(17) . . . . ?
C1 B5 B6 C2 33.80(15) . . . . ?
B10 B5 B6 C2 -99.20(19) . . . . ?
B9 B5 B6 C2 -62.1(2) . . . . ?
B4 B5 B6 C2 1.7(2) . . . . ?
C1 B5 B6 B10 133.01(19) . . . . ?
B9 B5 B6 B10 37.15(18) . . . . ?
B4 B5 B6 B10 100.9(2) . . . . ?
C1 B5 B6 B11 92.92(19) . . . . ?
B10 B5 B6 B11 -40.09(17) . . . . ?
B9 B5 B6 B11 -2.9(2) . . . . ?
B4 B5 B6 B11 60.8(2) . . . . ?
C1 C2 B7 B8 0.9(2) . . . . ?
B11 C2 B7 B8 -102.9(2) . . . . ?
B6 C2 B7 B8 -68.3(2) . . . . ?
Ni1 C2 B7 B8 54.51(13) . . . . ?
C1 C2 B7 B12 63.7(2) . . . . ?
B11 C2 B7 B12 -40.12(17) . . . . ?
B6 C2 B7 B12 -5.5(2) . . . . ?
Ni1 C2 B7 B12 117.31(16) . . . . ?
C1 C2 B7 B11 103.8(2) . . . . ?
B6 C2 B7 B11 34.67(19) . . . . ?
Ni1 C2 B7 B11 157.43(16) . . . . ?
C1 C2 B7 Ni1 -53.66(16) . . . . ?
B11 C2 B7 Ni1 -157.43(16) . . . . ?
B6 C2 B7 Ni1 -122.77(18) . . . . ?
C2 B7 B8 B9 58.6(2) . . . . ?
B12 B7 B8 B9 -37.46(17) . . . . ?
B11 B7 B8 B9 -0.7(2) . . . . ?
Ni1 B7 B8 B9 112.87(16) . . . . ?
C2 B7 B8 B12 96.10(18) . . . . ?
B11 B7 B8 B12 36.72(17) . . . . ?
Ni1 B7 B8 B12 150.33(15) . . . . ?
C2 B7 B8 B4 -3.6(2) . . . . ?
B12 B7 B8 B4 -99.75(18) . . . . ?
B11 B7 B8 B4 -63.0(2) . . . . ?
Ni1 B7 B8 B4 50.58(13) . . . . ?
C2 B7 B8 Ni1 -54.23(13) . . . . ?
B12 B7 B8 Ni1 -150.33(15) . . . . ?
B11 B7 B8 Ni1 -113.61(16) . . . . ?
C1 B4 B8 B7 5.2(2) . . . . ?
B9 B4 B8 B7 101.46(19) . . . . ?
B5 B4 B8 B7 65.5(2) . . . . ?
Ni1 B4 B8 B7 -51.23(14) . . . . ?
C1 B4 B8 B9 -96.26(19) . . . . ?
B5 B4 B8 B9 -36.00(18) . . . . ?
Ni1 B4 B8 B9 -152.69(16) . . . . ?
C1 B4 B8 B12 -57.0(2) . . . . ?
B9 B4 B8 B12 39.30(17) . . . . ?
B5 B4 B8 B12 3.3(2) . . . . ?
Ni1 B4 B8 B12 -113.39(16) . . . . ?
C1 B4 B8 Ni1 56.43(13) . . . . ?
B9 B4 B8 Ni1 152.69(16) . . . . ?
B5 B4 B8 Ni1 116.69(17) . . . . ?
B7 B8 B9 B12 37.41(17) . . . . ?
B4 B8 B9 B12 135.17(19) . . . . ?
Ni1 B8 B9 B12 107.52(18) . . . . ?
B7 B8 B9 B5 -60.7(2) . . . . ?
B12 B8 B9 B5 -98.1(2) . . . . ?
B4 B8 B9 B5 37.05(18) . . . . ?
Ni1 B8 B9 B5 9.4(2) . . . . ?
B7 B8 B9 B4 -97.76(19) . . . . ?
B12 B8 B9 B4 -135.17(19) . . . . ?
Ni1 B8 B9 B4 -27.64(16) . . . . ?
B7 B8 B9 B10 2.4(2) . . . . ?
B12 B8 B9 B10 -35.00(17) . . . . ?
B4 B8 B9 B10 100.2(2) . . . . ?
Ni1 B8 B9 B10 72.5(2) . . . . ?
C1 B5 B9 B8 1.3(2) . . . . ?
B6 B5 B9 B8 64.2(2) . . . . ?
B10 B5 B9 B8 100.9(2) . . . . ?
B4 B5 B9 B8 -37.43(18) . . . . ?
C1 B5 B9 B12 -62.7(2) . . . . ?
B6 B5 B9 B12 0.2(2) . . . . ?
B10 B5 B9 B12 36.92(18) . . . . ?
B4 B5 B9 B12 -101.41(19) . . . . ?
C1 B5 B9 B4 38.72(16) . . . . ?
B6 B5 B9 B4 101.6(2) . . . . ?
B10 B5 B9 B4 138.3(2) . . . . ?
C1 B5 B9 B10 -99.6(2) . . . . ?
B6 B5 B9 B10 -36.70(18) . . . . ?
B4 B5 B9 B10 -138.3(2) . . . . ?
C1 B4 B9 B8 101.18(18) . . . . ?
B5 B4 B9 B8 139.5(2) . . . . ?
Ni1 B4 B9 B8 28.21(16) . . . . ?
C1 B4 B9 B12 61.1(2) . . . . ?
B5 B4 B9 B12 99.4(2) . . . . ?
B8 B4 B9 B12 -40.10(17) . . . . ?
Ni1 B4 B9 B12 -11.9(2) . . . . ?
C1 B4 B9 B5 -38.31(17) . . . . ?
B8 B4 B9 B5 -139.5(2) . . . . ?
Ni1 B4 B9 B5 -111.28(19) . . . . ?
C1 B4 B9 B10 -1.6(2) . . . . ?
B5 B4 B9 B10 36.76(18) . . . . ?
B8 B4 B9 B10 -102.7(2) . . . . ?
Ni1 B4 B9 B10 -74.5(2) . . . . ?
C1 B6 B10 B5 39.71(17) . . . . ?
C2 B6 B10 B5 95.37(19) . . . . ?
B11 B6 B10 B5 135.31(18) . . . . ?
C1 B6 B10 B12 -60.4(2) . . . . ?
C2 B6 B10 B12 -4.7(2) . . . . ?
B5 B6 B10 B12 -100.1(2) . . . . ?
B11 B6 B10 B12 35.23(18) . . . . ?
C1 B6 B10 B11 -95.60(19) . . . . ?
C2 B6 B10 B11 -39.94(17) . . . . ?
B5 B6 B10 B11 -135.31(18) . . . . ?
C1 B6 B10 B9 3.1(2) . . . . ?
C2 B6 B10 B9 58.7(2) . . . . ?
B5 B6 B10 B9 -36.63(17) . . . . ?
B11 B6 B10 B9 98.7(2) . . . . ?
C1 B5 B10 B6 -41.09(17) . . . . ?
B9 B5 B10 B6 -139.19(19) . . . . ?
B4 B5 B10 B6 -101.8(2) . . . . ?
C1 B5 B10 B12 60.7(2) . . . . ?
B6 B5 B10 B12 101.8(2) . . . . ?
B9 B5 B10 B12 -37.42(18) . . . . ?
B4 B5 B10 B12 0.0(3) . . . . ?
C1 B5 B10 B11 -1.8(2) . . . . ?
B6 B5 B10 B11 39.27(17) . . . . ?
B9 B5 B10 B11 -99.92(19) . . . . ?
B4 B5 B10 B11 -62.5(2) . . . . ?
C1 B5 B10 B9 98.10(19) . . . . ?
B6 B5 B10 B9 139.19(19) . . . . ?
B4 B5 B10 B9 37.37(18) . . . . ?
B8 B9 B10 B6 -66.1(2) . . . . ?
B12 B9 B10 B6 -101.6(2) . . . . ?
B5 B9 B10 B6 36.41(18) . . . . ?
B4 B9 B10 B6 -1.0(2) . . . . ?
B8 B9 B10 B5 -102.5(2) . . . . ?
B12 B9 B10 B5 -138.0(2) . . . . ?
B4 B9 B10 B5 -37.41(18) . . . . ?
B8 B9 B10 B12 35.45(17) . . . . ?
B5 B9 B10 B12 138.0(2) . . . . ?
B4 B9 B10 B12 100.59(19) . . . . ?
B8 B9 B10 B11 -3.1(2) . . . . ?
B12 B9 B10 B11 -38.58(17) . . . . ?
B5 B9 B10 B11 99.4(2) . . . . ?
B4 B9 B10 B11 62.0(2) . . . . ?
C1 C2 B11 B6 38.29(19) . . . . ?
B7 C2 B11 B6 144.3(2) . . . . ?
Ni1 C2 B11 B6 119.2(2) . . . . ?
C1 C2 B11 B12 -65.2(2) . . . . ?
B7 C2 B11 B12 40.82(17) . . . . ?
B6 C2 B11 B12 -103.5(2) . . . . ?
Ni1 C2 B11 B12 15.7(3) . . . . ?
C1 C2 B11 B10 -2.9(2) . . . . ?
B7 C2 B11 B10 103.11(19) . . . . ?
B6 C2 B11 B10 -41.21(17) . . . . ?
Ni1 C2 B11 B10 78.0(2) . . . . ?
C1 C2 B11 B7 -106.0(2) . . . . ?
B6 C2 B11 B7 -144.3(2) . . . . ?
Ni1 C2 B11 B7 -25.09(18) . . . . ?
C1 B6 B11 C2 -32.40(16) . . . . ?
B5 B6 B11 C2 -92.17(19) . . . . ?
B10 B6 B11 C2 -132.17(19) . . . . ?
C1 B6 B11 B12 64.3(2) . . . . ?
C2 B6 B11 B12 96.75(19) . . . . ?
B5 B6 B11 B12 4.6(2) . . . . ?
B10 B6 B11 B12 -35.42(18) . . . . ?
C1 B6 B11 B10 99.8(2) . . . . ?
C2 B6 B11 B10 132.17(19) . . . . ?
B5 B6 B11 B10 40.00(18) . . . . ?
C1 B6 B11 B7 0.5(3) . . . . ?
C2 B6 B11 B7 32.86(18) . . . . ?
B5 B6 B11 B7 -59.3(2) . . . . ?
B10 B6 B11 B7 -99.3(2) . . . . ?
B6 B10 B11 C2 41.93(17) . . . . ?
B5 B10 B11 C2 2.8(2) . . . . ?
B12 B10 B11 C2 -98.76(19) . . . . ?
B9 B10 B11 C2 -60.1(2) . . . . ?
B5 B10 B11 B6 -39.13(17) . . . . ?
B12 B10 B11 B6 -140.69(19) . . . . ?
B9 B10 B11 B6 -102.0(2) . . . . ?
B6 B10 B11 B12 140.69(19) . . . . ?
B5 B10 B11 B12 101.56(19) . . . . ?
B9 B10 B11 B12 38.71(17) . . . . ?
B6 B10 B11 B7 104.6(2) . . . . ?
B5 B10 B11 B7 65.5(2) . . . . ?
B12 B10 B11 B7 -36.07(17) . . . . ?
B9 B10 B11 B7 2.6(2) . . . . ?
B8 B7 B11 C2 95.41(19) . . . . ?
B12 B7 B11 C2 132.88(19) . . . . ?
Ni1 B7 B11 C2 23.39(17) . . . . ?
C2 B7 B11 B6 -33.16(19) . . . . ?
B8 B7 B11 B6 62.3(2) . . . . ?
B12 B7 B11 B6 99.7(2) . . . . ?
Ni1 B7 B11 B6 -9.8(3) . . . . ?
C2 B7 B11 B12 -132.88(19) . . . . ?
B8 B7 B11 B12 -37.46(17) . . . . ?
Ni1 B7 B11 B12 -109.49(19) . . . . ?
C2 B7 B11 B10 -96.6(2) . . . . ?
B8 B7 B11 B10 -1.2(2) . . . . ?
B12 B7 B11 B10 36.25(18) . . . . ?
Ni1 B7 B11 B10 -73.2(2) . . . . ?
C2 B11 B12 B7 -40.97(17) . . . . ?
B6 B11 B12 B7 -104.5(2) . . . . ?
B10 B11 B12 B7 -139.67(19) . . . . ?
C2 B11 B12 B10 98.7(2) . . . . ?
B6 B11 B12 B10 35.12(18) . . . . ?
B7 B11 B12 B10 139.67(19) . . . . ?
C2 B11 B12 B9 59.1(2) . . . . ?
B6 B11 B12 B9 -4.4(2) . . . . ?
B10 B11 B12 B9 -39.57(17) . . . . ?
B7 B11 B12 B9 100.09(19) . . . . ?
C2 B11 B12 B8 -4.2(2) . . . . ?
B6 B11 B12 B8 -67.7(2) . . . . ?
B10 B11 B12 B8 -102.86(19) . . . . ?
B7 B11 B12 B8 36.80(17) . . . . ?
C2 B7 B12 B11 38.88(16) . . . . ?
B8 B7 B12 B11 138.72(19) . . . . ?
Ni1 B7 B12 B11 107.38(19) . . . . ?
C2 B7 B12 B10 2.1(2) . . . . ?
B8 B7 B12 B10 101.9(2) . . . . ?
B11 B7 B12 B10 -36.80(18) . . . . ?
Ni1 B7 B12 B10 70.6(2) . . . . ?
C2 B7 B12 B9 -62.4(2) . . . . ?
B8 B7 B12 B9 37.40(17) . . . . ?
B11 B7 B12 B9 -101.3(2) . . . . ?
Ni1 B7 B12 B9 6.1(2) . . . . ?
C2 B7 B12 B8 -99.84(18) . . . . ?
B11 B7 B12 B8 -138.72(19) . . . . ?
Ni1 B7 B12 B8 -31.34(16) . . . . ?
B6 B10 B12 B11 -35.38(18) . . . . ?
B5 B10 B12 B11 -98.5(2) . . . . ?
B9 B10 B12 B11 -136.03(19) . . . . ?
B6 B10 B12 B7 1.7(3) . . . . ?
B5 B10 B12 B7 -61.4(2) . . . . ?
B11 B10 B12 B7 37.09(18) . . . . ?
B9 B10 B12 B7 -98.9(2) . . . . ?
B6 B10 B12 B9 100.7(2) . . . . ?
B5 B10 B12 B9 37.55(19) . . . . ?
B11 B10 B12 B9 136.03(19) . . . . ?
B6 B10 B12 B8 65.3(2) . . . . ?
B5 B10 B12 B8 2.2(3) . . . . ?
B11 B10 B12 B8 100.7(2) . . . . ?
B9 B10 B12 B8 -35.35(18) . . . . ?
B8 B9 B12 B11 -101.62(19) . . . . ?
B5 B9 B12 B11 2.6(2) . . . . ?
B4 B9 B12 B11 -61.1(2) . . . . ?
B10 B9 B12 B11 39.37(17) . . . . ?
B8 B9 B12 B7 -37.21(17) . . . . ?
B5 B9 B12 B7 67.0(2) . . . . ?
B4 B9 B12 B7 3.3(2) . . . . ?
B10 B9 B12 B7 103.8(2) . . . . ?
B8 B9 B12 B10 -140.99(19) . . . . ?
B5 B9 B12 B10 -36.79(17) . . . . ?
B4 B9 B12 B10 -100.4(2) . . . . ?
B5 B9 B12 B8 104.21(19) . . . . ?
B4 B9 B12 B8 40.56(17) . . . . ?
B10 B9 B12 B8 140.99(19) . . . . ?
B7 B8 B12 B11 -37.56(17) . . . . ?
B9 B8 B12 B11 100.2(2) . . . . ?
B4 B8 B12 B11 61.0(2) . . . . ?
Ni1 B8 B12 B11 -7.2(2) . . . . ?
B9 B8 B12 B7 137.79(19) . . . . ?
B4 B8 B12 B7 98.59(18) . . . . ?
Ni1 B8 B12 B7 30.36(15) . . . . ?
B7 B8 B12 B10 -102.0(2) . . . . ?
B9 B8 B12 B10 35.79(18) . . . . ?
B4 B8 B12 B10 -3.4(2) . . . . ?
Ni1 B8 B12 B10 -71.6(2) . . . . ?
B7 B8 B12 B9 -137.79(19) . . . . ?
B4 B8 B12 B9 -39.20(17) . . . . ?
Ni1 B8 B12 B9 -107.43(18) . . . . ?
B3' B1' B2' C7' -43.66(17) . . . . ?
B6' B1' B2' C7' 99.86(19) . . . . ?
B4' B1' B2' C7' -3.0(2) . . . . ?
B5' B1' B2' C7' 61.5(2) . . . . ?
B3' B1' B2' B6' -143.5(2) . . . . ?
B4' B1' B2' B6' -102.84(19) . . . . ?
B5' B1' B2' B6' -38.38(17) . . . . ?
B6' B1' B2' B3' 143.5(2) . . . . ?
B4' B1' B2' B3' 40.67(18) . . . . ?
B5' B1' B2' B3' 105.1(2) . . . . ?
B3' B1' B2' B11' -100.8(2) . . . . ?
B6' B1' B2' B11' 42.71(17) . . . . ?
B4' B1' B2' B11' -60.1(2) . . . . ?
B5' B1' B2' B11' 4.3(2) . . . . ?
C7' B2' B3' C8' 29.94(15) . . . . ?
B6' B2' B3' C8' -65.5(2) . . . . ?
B11' B2' B3' C8' 0.0(2) . . . . ?
B1' B2' B3' C8' -98.57(19) . . . . ?
B6' B2' B3' C7' -95.5(2) . . . . ?
B11' B2' B3' C7' -29.91(16) . . . . ?
B1' B2' B3' C7' -128.52(18) . . . . ?
C7' B2' B3' B1' 128.52(18) . . . . ?
B6' B2' B3' B1' 33.05(18) . . . . ?
B11' B2' B3' B1' 98.61(19) . . . . ?
C7' B2' B3' B4' 87.77(19) . . . . ?
B6' B2' B3' B4' -7.7(3) . . . . ?
B11' B2' B3' B4' 57.9(2) . . . . ?
B1' B2' B3' B4' -40.74(18) . . . . ?
B6' B1' B3' C8' 64.7(2) . . . . ?
B4' B1' B3' C8' -36.71(17) . . . . ?
B2' B1' B3' C8' 97.22(19) . . . . ?
B5' B1' B3' C8' 1.0(2) . . . . ?
B6' B1' B3' C7' 11.1(2) . . . . ?
B4' B1' B3' C7' -90.26(18) . . . . ?
B2' B1' B3' C7' 43.67(16) . . . . ?
B5' B1' B3' C7' -52.6(2) . . . . ?
B6' B1' B3' B2' -32.55(18) . . . . ?
B4' B1' B3' B2' -133.9(2) . . . . ?
B5' B1' B3' B2' -96.2(2) . . . . ?
B6' B1' B3' B4' 101.4(2) . . . . ?
B2' B1' B3' B4' 133.9(2) . . . . ?
B5' B1' B3' B4' 37.70(18) . . . . ?
B3' B1' B4' C8' 38.97(17) . . . . ?
B6' B1' B4' C8' -62.8(2) . . . . ?
B2' B1' B4' C8' -1.0(2) . . . . ?
B5' B1' B4' C8' -100.56(19) . . . . ?
B6' B1' B4' B3' -101.7(2) . . . . ?
B2' B1' B4' B3' -39.98(17) . . . . ?
B5' B1' B4' B3' -139.5(2) . . . . ?
B3' B1' B4' B5' 139.5(2) . . . . ?
B6' B1' B4' B5' 37.78(17) . . . . ?
B2' B1' B4' B5' 99.54(19) . . . . ?
B3' B1' B4' Ni1 106.82(19) . . . . ?
B6' B1' B4' Ni1 5.1(2) . . . . ?
B2' B1' B4' Ni1 66.8(2) . . . . ?
B5' B1' B4' Ni1 -32.70(16) . . . . ?
C7' B3' B4' C8' -34.11(15) . . . . ?
B2' B3' B4' C8' -94.0(2) . . . . ?
B1' B3' B4' C8' -135.4(2) . . . . ?
C8' B3' B4' B1' 135.4(2) . . . . ?
C7' B3' B4' B1' 101.28(19) . . . . ?
B2' B3' B4' B1' 41.41(18) . . . . ?
C8' B3' B4' B5' 99.20(19) . . . . ?
C7' B3' B4' B5' 65.1(2) . . . . ?
B2' B3' B4' B5' 5.2(2) . . . . ?
B1' B3' B4' B5' -36.19(18) . . . . ?
C8' B3' B4' Ni1 28.85(15) . . . . ?
C7' B3' B4' Ni1 -5.3(2) . . . . ?
B2' B3' B4' Ni1 -65.1(2) . . . . ?
B1' B3' B4' Ni1 -106.54(19) . . . . ?
B3' B1' B5' B10' 64.5(2) . . . . ?
B6' B1' B5' B10' -35.95(17) . . . . ?
B4' B1' B5' B10' 101.75(19) . . . . ?
B2' B1' B5' B10' 2.1(2) . . . . ?
B3' B1' B5' B6' 100.5(2) . . . . ?
B4' B1' B5' B6' 137.70(19) . . . . ?
B2' B1' B5' B6' 38.05(17) . . . . ?
B3' B1' B5' B4' -37.21(18) . . . . ?
B6' B1' B5' B4' -137.70(19) . . . . ?
B2' B1' B5' B4' -99.65(19) . . . . ?
B3' B1' B5' Ni1 -5.7(2) . . . . ?
B6' B1' B5' Ni1 -106.22(18) . . . . ?
B4' B1' B5' Ni1 31.48(15) . . . . ?
B2' B1' B5' Ni1 -68.2(2) . . . . ?
C8' B4' B5' B10' -2.4(2) . . . . ?
B1' B4' B5' B10' -101.1(2) . . . . ?
B3' B4' B5' B10' -65.1(2) . . . . ?
Ni1 B4' B5' B10' 46.73(14) . . . . ?
C8' B4' B5' B6' 61.8(2) . . . . ?
B1' B4' B5' B6' -36.86(17) . . . . ?
B3' B4' B5' B6' -1.0(2) . . . . ?
Ni1 B4' B5' B6' 110.92(16) . . . . ?
C8' B4' B5' B1' 98.66(19) . . . . ?
B3' B4' B5' B1' 35.91(18) . . . . ?
Ni1 B4' B5' B1' 147.78(16) . . . . ?
C8' B4' B5' Ni1 -49.12(14) . . . . ?
B1' B4' B5' Ni1 -147.78(16) . . . . ?
B3' B4' B5' Ni1 -111.88(17) . . . . ?
C7' B2' B6' B1' -95.45(19) . . . . ?
B3' B2' B6' B1' -32.90(18) . . . . ?
B11' B2' B6' B1' -132.28(18) . . . . ?
C7' B2' B6' B5' -55.3(2) . . . . ?
B3' B2' B6' B5' 7.2(3) . . . . ?
B11' B2' B6' B5' -92.13(19) . . . . ?
B1' B2' B6' B5' 40.15(17) . . . . ?
C7' B2' B6' B10' 7.3(2) . . . . ?
B3' B2' B6' B10' 69.8(2) . . . . ?
B11' B2' B6' B10' -29.54(17) . . . . ?
B1' B2' B6' B10' 102.7(2) . . . . ?
C7' B2' B6' B11' 36.83(16) . . . . ?
B3' B2' B6' B11' 99.4(2) . . . . ?
B1' B2' B6' B11' 132.28(18) . . . . ?
B3' B1' B6' B2' 32.72(18) . . . . ?
B4' B1' B6' B2' 97.2(2) . . . . ?
B5' B1' B6' B2' 136.03(19) . . . . ?
B3' B1' B6' B5' -103.3(2) . . . . ?
B4' B1' B6' B5' -38.81(17) . . . . ?
B2' B1' B6' B5' -136.03(19) . . . . ?
B3' B1' B6' B10' -68.1(2) . . . . ?
B4' B1' B6' B10' -3.6(2) . . . . ?
B2' B1' B6' B10' -100.9(2) . . . . ?
B5' B1' B6' B10' 35.18(17) . . . . ?
B3' B1' B6' B11' -9.0(2) . . . . ?
B4' B1' B6' B11' 55.5(2) . . . . ?
B2' B1' B6' B11' -41.77(17) . . . . ?
B5' B1' B6' B11' 94.27(18) . . . . ?
B10' B5' B6' B2' 100.4(2) . . . . ?
B1' B5' B6' B2' -40.23(18) . . . . ?
B4' B5' B6' B2' -3.7(2) . . . . ?
Ni1 B5' B6' B2' 63.8(2) . . . . ?
B10' B5' B6' B1' 140.66(19) . . . . ?
B4' B5' B6' B1' 36.48(17) . . . . ?
Ni1 B5' B6' B1' 104.05(18) . . . . ?
B1' B5' B6' B10' -140.66(19) . . . . ?
B4' B5' B6' B10' -104.19(19) . . . . ?
Ni1 B5' B6' B10' -36.61(15) . . . . ?
B10' B5' B6' B11' 38.55(16) . . . . ?
B1' B5' B6' B11' -102.11(18) . . . . ?
B4' B5' B6' B11' -65.6(2) . . . . ?
Ni1 B5' B6' B11' 1.9(2) . . . . ?
B6' B2' C7' C8' 68.0(2) . . . . ?
B3' B2' C7' C8' -36.75(19) . . . . ?
B11' B2' C7' C8' 107.9(2) . . . . ?
B1' B2' C7' C8' 6.7(2) . . . . ?
B6' B2' C7' B11' -39.90(17) . . . . ?
B3' B2' C7' B11' -144.67(19) . . . . ?
B1' B2' C7' B11' -101.27(19) . . . . ?
B6' B2' C7' B3' 104.8(2) . . . . ?
B11' B2' C7' B3' 144.67(19) . . . . ?
B1' B2' C7' B3' 43.40(17) . . . . ?
B2' B3' C7' C8' 141.82(19) . . . . ?
B1' B3' C7' C8' 96.92(19) . . . . ?
B4' B3' C7' C8' 36.11(16) . . . . ?
C8' B3' C7' B11' -106.7(2) . . . . ?
B2' B3' C7' B11' 35.10(19) . . . . ?
B1' B3' C7' B11' -9.8(2) . . . . ?
B4' B3' C7' B11' -70.6(2) . . . . ?
C8' B3' C7' B2' -141.82(19) . . . . ?
B1' B3' C7' B2' -44.90(17) . . . . ?
B4' B3' C7' B2' -105.71(19) . . . . ?
B11' C7' C8' B4' 62.9(3) . . . . ?
B2' C7' C8' B4' -8.0(3) . . . . ?
B3' C7' C8' B4' -44.03(19) . . . . ?
B11' C7' C8' B3' 106.9(2) . . . . ?
B2' C7' C8' B3' 35.99(18) . . . . ?
B11' C7' C8' Ni1 -13.7(2) . . . . ?
B2' C7' C8' Ni1 -84.6(2) . . . . ?
B3' C7' C8' Ni1 -120.58(18) . . . . ?
B1' B4' C8' C7' 5.5(2) . . . . ?
B3' B4' C8' C7' 44.28(19) . . . . ?
B5' B4' C8' C7' -57.1(2) . . . . ?
Ni1 B4' C8' C7' -106.98(18) . . . . ?
B1' B4' C8' B3' -38.79(17) . . . . ?
B5' B4' C8' B3' -101.42(19) . . . . ?
Ni1 B4' C8' B3' -151.27(15) . . . . ?
B1' B4' C8' Ni1 112.48(16) . . . . ?
B3' B4' C8' Ni1 151.27(15) . . . . ?
B5' B4' C8' Ni1 49.85(14) . . . . ?
B2' B3' C8' C7' -32.99(17) . . . . ?
B1' B3' C8' C7' -96.28(19) . . . . ?
B4' B3' C8' C7' -135.03(19) . . . . ?
C7' B3' C8' B4' 135.03(19) . . . . ?
B2' B3' C8' B4' 102.0(2) . . . . ?
B1' B3' C8' B4' 38.75(17) . . . . ?
C7' B3' C8' Ni1 101.2(2) . . . . ?
B2' B3' C8' Ni1 68.2(2) . . . . ?
B1' B3' C8' Ni1 4.9(3) . . . . ?
B4' B3' C8' Ni1 -33.85(18) . . . . ?
C3 N1 B10' B11' 123.0(2) . . . . ?
C7 N1 B10' B11' -54.1(3) . . . . ?
C3 N1 B10' B5' -14.7(3) . . . . ?
C7 N1 B10' B5' 168.13(19) . . . . ?
C3 N1 B10' B6' 52.8(2) . . . . ?
C7 N1 B10' B6' -124.4(2) . . . . ?
C3 N1 B10' Ni1 -96.0(2) . . . . ?
C7 N1 B10' Ni1 86.9(2) . . . . ?
B6' B5' B10' N1 99.0(2) . . . . ?
B1' B5' B10' N1 134.2(2) . . . . ?
B4' B5' B10' N1 -163.61(18) . . . . ?
Ni1 B5' B10' N1 -117.6(2) . . . . ?
B6' B5' B10' B11' -43.23(17) . . . . ?
B1' B5' B10' B11' -8.0(2) . . . . ?
B4' B5' B10' B11' 54.2(2) . . . . ?
Ni1 B5' B10' B11' 100.21(16) . . . . ?
B1' B5' B10' B6' 35.20(17) . . . . ?
B4' B5' B10' B6' 97.41(19) . . . . ?
Ni1 B5' B10' B6' 143.44(15) . . . . ?
B6' B5' B10' Ni1 -143.44(15) . . . . ?
B1' B5' B10' Ni1 -108.23(16) . . . . ?
B4' B5' B10' Ni1 -46.03(14) . . . . ?
B2' B6' B10' N1 143.78(19) . . . . ?
B1' B6' B10' N1 -150.74(18) . . . . ?
B5' B6' B10' N1 -114.6(2) . . . . ?
B11' B6' B10' N1 112.8(2) . . . . ?
B2' B6' B10' B11' 30.94(18) . . . . ?
B1' B6' B10' B11' 96.4(2) . . . . ?
B5' B6' B10' B11' 132.59(19) . . . . ?
B2' B6' B10' B5' -101.7(2) . . . . ?
B1' B6' B10' B5' -36.18(17) . . . . ?
B11' B6' B10' B5' -132.59(19) . . . . ?
B2' B6' B10' Ni1 -64.4(2) . . . . ?
B1' B6' B10' Ni1 1.1(2) . . . . ?
B5' B6' B10' Ni1 37.25(15) . . . . ?
B11' B6' B10' Ni1 -95.34(17) . . . . ?
C12 N2 B11' C7' -30.3(3) . . . . ?
C8 N2 B11' C7' 153.8(2) . . . . ?
C12 N2 B11' B10' 119.3(2) . . . . ?
C8 N2 B11' B10' -56.5(3) . . . . ?
C12 N2 B11' B2' -98.7(2) . . . . ?
C8 N2 B11' B2' 85.4(3) . . . . ?
C12 N2 B11' B6' -165.5(2) . . . . ?
C8 N2 B11' B6' 18.6(3) . . . . ?
C8' C7' B11' N2 151.6(2) . . . . ?
B2' C7' B11' N2 -103.8(2) . . . . ?
B3' C7' B11' N2 -137.9(2) . . . . ?
C8' C7' B11' B10' -1.7(3) . . . . ?
B2' C7' B11' B10' 102.9(2) . . . . ?
B3' C7' B11' B10' 68.8(2) . . . . ?
C8' C7' B11' B2' -104.6(2) . . . . ?
B3' C7' B11' B2' -34.04(18) . . . . ?
C8' C7' B11' B6' -66.2(2) . . . . ?
B2' C7' B11' B6' 38.40(16) . . . . ?
B3' C7' B11' B6' 4.4(2) . . . . ?
N1 B10' B11' N2 11.1(3) . . . . ?
B5' B10' B11' N2 154.1(2) . . . . ?
B6' B10' B11' N2 112.2(2) . . . . ?
Ni1 B10' B11' N2 -136.48(19) . . . . ?
N1 B10' B11' C7' 162.49(19) . . . . ?
B5' B10' B11' C7' -54.4(2) . . . . ?
B6' B10' B11' C7' -96.3(2) . . . . ?
Ni1 B10' B11' C7' 15.0(2) . . . . ?
N1 B10' B11' B2' -132.0(2) . . . . ?
B5' B10' B11' B2' 11.0(2) . . . . ?
B6' B10' B11' B2' -30.86(18) . . . . ?
Ni1 B10' B11' B2' 80.42(19) . . . . ?
N1 B10' B11' B6' -101.2(2) . . . . ?
B5' B10' B11' B6' 41.90(17) . . . . ?
Ni1 B10' B11' B6' 111.28(16) . . . . ?
C7' B2' B11' N2 109.9(2) . . . . ?
B6' B2' B11' N2 -115.0(2) . . . . ?
B3' B2' B11' N2 141.36(19) . . . . ?
B1' B2' B11' N2 -156.55(18) . . . . ?
B6' B2' B11' C7' 135.19(18) . . . . ?
B3' B2' B11' C7' 31.51(17) . . . . ?
B1' B2' B11' C7' 93.59(19) . . . . ?
C7' B2' B11' B10' -103.3(2) . . . . ?
B6' B2' B11' B10' 31.90(18) . . . . ?
B3' B2' B11' B10' -71.8(2) . . . . ?
B1' B2' B11' B10' -9.7(2) . . . . ?
C7' B2' B11' B6' -135.19(18) . . . . ?
B3' B2' B11' B6' -103.7(2) . . . . ?
B1' B2' B11' B6' -41.60(17) . . . . ?
B2' B6' B11' N2 100.4(2) . . . . ?
B1' B6' B11' N2 143.0(2) . . . . ?
B5' B6' B11' N2 -153.9(2) . . . . ?
B10' B6' B11' N2 -113.9(2) . . . . ?
B2' B6' B11' C7' -39.54(17) . . . . ?
B1' B6' B11' C7' 3.0(2) . . . . ?
B5' B6' B11' C7' 66.2(2) . . . . ?
B10' B6' B11' C7' 106.17(19) . . . . ?
B2' B6' B11' B10' -145.7(2) . . . . ?
B1' B6' B11' B10' -103.16(19) . . . . ?
B5' B6' B11' B10' -40.00(16) . . . . ?
B1' B6' B11' B2' 42.55(17) . . . . ?
B5' B6' B11' B2' 105.70(19) . . . . ?
B10' B6' B11' B2' 145.71(19) . . . . ?
 
_refine_diff_density_max    0.486
_refine_diff_density_min   -0.342
_refine_diff_density_rms    0.075

_shelxl_version_number 2014/6

_shelx_res_file
;
TITL siv13.res in P2(1)/n
CELL  0.71073  13.0440   9.8669  18.6798   90.000   98.266   90.000
ZERR    4.000   0.0008   0.0006   0.0011    0.000    0.001    0.000
LATT  1
SYMM 1/2-X, 1/2+Y, 1/2-Z
SFAC C H B NI N
UNIT 56 116 68 4 8
TEMP -153.000

ACTA
CONF
HTAB

L.S. 5
BOND $H
FMAP 2
PLAN 10

WGHT    0.043300    0.074600
FVAR       0.42806
NI1   4    0.464577    0.411133    0.695057    11.00000    0.01428    0.01876 =
         0.01552    0.00080    0.00226    0.00136
N1    5    0.350415    0.232089    0.560629    11.00000    0.01460    0.02108 =
         0.01655    0.00027   -0.00112    0.00234
N2    5    0.136213    0.380827    0.601832    11.00000    0.01623    0.02196 =
         0.01851    0.00090    0.00024    0.00681
C3    1    0.396820    0.220885    0.500523    11.00000    0.01754    0.02865 =
         0.01933   -0.00007    0.00205    0.00405
AFIX  43
H3A   2    0.435016    0.295494    0.486009    11.00000   -1.20000
AFIX   0
C4    1    0.389861    0.103099    0.459721    11.00000    0.01991    0.03383 =
         0.02129   -0.00702   -0.00020    0.00781
AFIX  43
H4A   2    0.423303    0.096797    0.417897    11.00000   -1.20000
AFIX   0
C5    1    0.333753   -0.005027    0.480550    11.00000    0.02796    0.02390 =
         0.02607   -0.00552   -0.00580    0.00908
AFIX  43
H5A   2    0.327675   -0.086391    0.453074    11.00000   -1.20000
AFIX   0
C6    1    0.286238    0.006890    0.542363    11.00000    0.02556    0.02011 =
         0.02880    0.00014   -0.00552    0.00180
AFIX  43
H6A   2    0.247863   -0.066706    0.557797    11.00000   -1.20000
AFIX   0
C7    1    0.295276    0.125780    0.580818    11.00000    0.01738    0.02524 =
         0.01879    0.00271   -0.00037    0.00183
AFIX  43
H7A   2    0.262050    0.133824    0.622663    11.00000   -1.20000
AFIX   0
C8    1    0.099777    0.332787    0.535047    11.00000    0.01905    0.04024 =
         0.01892   -0.00283    0.00150    0.00119
AFIX  43
H8A   2    0.139508    0.346285    0.496825    11.00000   -1.20000
AFIX   0
C9    1    0.006973    0.265088    0.521045    11.00000    0.02210    0.04467 =
         0.02263   -0.00293   -0.00163    0.00087
AFIX  43
H9A   2   -0.015968    0.230439    0.474019    11.00000   -1.20000
AFIX   0
C10   1   -0.052917    0.247649    0.575846    11.00000    0.02282    0.03645 =
         0.03012    0.00069    0.00213   -0.00471
AFIX  43
H10A  2   -0.117688    0.202173    0.566879    11.00000   -1.20000
AFIX   0
C11   1   -0.016737    0.297473    0.643457    11.00000    0.02843    0.02765 =
         0.02716    0.00243    0.00835   -0.00139
AFIX  43
H11A  2   -0.056599    0.287231    0.681862    11.00000   -1.20000
AFIX   0
C12   1    0.077878    0.362491    0.655228    11.00000    0.02559    0.02122 =
         0.01946    0.00109    0.00191    0.00271
AFIX  43
H12A  2    0.102743    0.395360    0.702331    11.00000   -1.20000
AFIX   0
C1    1    0.629461    0.368292    0.710305    11.00000    0.01454    0.02454 =
         0.02236    0.00553    0.00463   -0.00023
C2    1    0.589471    0.426846    0.779599    11.00000    0.01858    0.02076 =
         0.02454    0.00207   -0.00100   -0.00197
B4    3    0.552138    0.240044    0.674785    11.00000    0.01491    0.02132 =
         0.01959    0.00002    0.00403    0.00353
B5    3    0.679657    0.211841    0.724381    11.00000    0.01608    0.03272 =
         0.02532    0.00891    0.00307    0.00472
B6    3    0.705421    0.335663    0.791754    11.00000    0.01546    0.03331 =
         0.02819    0.00634   -0.00238   -0.00179
B7    3    0.482219    0.340644    0.802707    11.00000    0.01834    0.02246 =
         0.01837    0.00028    0.00391   -0.00029
B8    3    0.458279    0.211313    0.736995    11.00000    0.01762    0.02040 =
         0.01658    0.00115    0.00379   -0.00300
B9    3    0.572697    0.110496    0.742739    11.00000    0.02243    0.02259 =
         0.02125    0.00305    0.00391    0.00386
B10   3    0.667119    0.172959    0.815210    11.00000    0.01939    0.03191 =
         0.02313    0.00630   -0.00088    0.00401
B11   3    0.611228    0.319065    0.850290    11.00000    0.02162    0.02601 =
         0.01958    0.00590   -0.00201   -0.00179
B12   3    0.533220    0.176469    0.823405    11.00000    0.02138    0.02214 =
         0.02009    0.00359    0.00355   -0.00095
B1'   3    0.379897    0.656632    0.582233    11.00000    0.02205    0.02186 =
         0.02193    0.00350    0.00236    0.00493
B2'   3    0.248973    0.622114    0.596113    11.00000    0.01893    0.02583 =
         0.02483    0.00003    0.00155    0.00540
B3'   3    0.336599    0.699350    0.664168    11.00000    0.02475    0.02106 =
         0.02688   -0.00069    0.00124    0.00596
B4'   3    0.457910    0.615701    0.665143    11.00000    0.02023    0.02115 =
         0.02078   -0.00049    0.00191    0.00076
B5'   3    0.444914    0.494844    0.589530    11.00000    0.01804    0.02019 =
         0.01887    0.00272    0.00212    0.00274
B6'   3    0.314986    0.509046    0.546999    11.00000    0.02025    0.02290 =
         0.01842    0.00180    0.00212    0.00539
C7'   1    0.266581    0.557470    0.682894    11.00000    0.01568    0.02512 =
         0.01983   -0.00252    0.00402    0.00358
C8'   1    0.377231    0.566625    0.719380    11.00000    0.02068    0.02205 =
         0.01627   -0.00214    0.00229    0.00361
B10'  3    0.356316    0.368006    0.603753    11.00000    0.01669    0.02024 =
         0.01720   -0.00008    0.00183    0.00186
B11'  3    0.245338    0.446445    0.617586    11.00000    0.01707    0.02442 =
         0.01826   -0.00089    0.00289    0.00218
H1    2    0.661736    0.426222    0.683253    11.00000    0.02241
H2    2    0.600962    0.521806    0.789375    11.00000    0.01848
H4    2    0.550539    0.215156    0.619278    11.00000    0.01274
H5    2    0.740591    0.180338    0.691365    11.00000    0.02735
H6    2    0.778544    0.387790    0.805327    11.00000    0.03171
H7    2    0.434899    0.387471    0.837925    11.00000    0.01793
H8    2    0.387485    0.154176    0.722418    11.00000    0.02225
H9    2    0.567914    0.004369    0.729454    11.00000    0.02562
H10   2    0.722364    0.106568    0.849287    11.00000    0.02956
H11   2    0.623906    0.370404    0.905064    11.00000    0.02668
H12   2    0.503531    0.114057    0.861935    11.00000    0.01732
H1'   2    0.400094    0.734751    0.546992    11.00000    0.02866
H2'   2    0.177468    0.672526    0.577695    11.00000    0.03304
H3'   2    0.320904    0.794192    0.687166    11.00000    0.02112
H4'   2    0.527239    0.668985    0.684632    11.00000    0.01373
H5'   2    0.509200    0.480268    0.559594    11.00000    0.02662
H6'   2    0.288861    0.490171    0.490643    11.00000    0.02756
H7'   2    0.216204    0.575140    0.713731    11.00000    0.01915
H8'   2    0.385768    0.587095    0.769073    11.00000    0.02525

HKLF 4

REM  siv13.res in P2(1)/n
REM R1 =  0.0408 for    4310 Fo > 4sig(Fo)  and  0.0785 for all    6244 data
REM    383 parameters refined using      0 restraints

END

WGHT      0.0433      0.0746

REM No hydrogen bonds found for HTAB generation

REM Highest difference peak  0.486,  deepest hole -0.342,  1-sigma level  0.075
Q1    1   0.5057  0.4106  0.6650  11.00000  0.05    0.49
Q2    1   0.4444  0.5208  0.7148  11.00000  0.05    0.39
Q3    1   0.5990  0.4079  0.9157  11.00000  0.05    0.38
Q4    1   0.4604  0.3156  0.7482  11.00000  0.05    0.37
Q5    1   0.4636  0.7647  0.6973  11.00000  0.05    0.37
Q6    1   0.4205  0.4145  0.6557  11.00000  0.05    0.36
Q7    1   0.5151  0.1561  0.7297  11.00000  0.05    0.36
Q8    1   0.3655  0.2251  0.5205  11.00000  0.05    0.35
Q9    1   0.4599  0.4977  0.6552  11.00000  0.05    0.34
Q10   1   0.1201  0.3675  0.5709  11.00000  0.05    0.33
;
_shelx_res_checksum   76528

_shelx_hkl_file
;
  -1   0   0   -4.63    0.52
   1   0   0   -3.77    0.63
   1   0   0   -5.13    0.96
  -1   0   0   -3.36    1.03
  -1   0   0   -3.91    0.82
   2   0   0 2821.00   75.45
  -2   0   0 2974.93   78.51
  -2   0   0 2925.80   82.14
  -3   0   0   -1.73    3.85
  -3   0   0    5.56    5.00
   3   0   0   -0.21    3.40
   4   0   0    3.35    4.31
  -4   0   0   -1.66    4.79
  -4   0   0    2.31    4.35
   5   0   0    8.51    5.68
  -5   0   0    6.28    5.42
  -5   0   0   -0.51    6.90
  -6   0   0   16.91    8.23
   6   0   0    8.43    6.20
  -6   0   0   21.89    6.87
   7   0   0   -4.83    6.06
  -7   0   0    4.04    6.13
  -7   0   0    5.99    8.31
   8   0   0   12.82    7.06
  -8   0   0   14.93    9.46
  -8   0   0   30.70    7.82
  -9   0   0    0.09    8.85
   9   0   0   -0.86    6.57
  -9   0   0   -7.64    6.22
 -10   0   0  328.28   25.94
 -10   0   0  333.36   21.17
  10   0   0  359.15   20.48
 -11   0   0   -1.80    7.65
  11   0   0  -10.55    8.16
 -11   0   0    3.15   12.44
 -12   0   0  482.78   33.91
 -12   0   0  462.51   26.92
  12   0   0  461.91   26.02
  13   0   0    1.29    9.64
 -13   0   0    1.71    8.67
 -13   0   0   12.88   13.37
 -14   0   0  464.22   29.14
  14   0   0  463.44   27.88
 -14   0   0  500.18   37.57
  15   0   0   -7.90    9.18
 -15   0   0  -24.33   10.20
 -16   0   0   78.85   22.74
 -17   0   0   -3.72   17.47
   0   1   0   -3.92    2.22
   0  -1   0    0.44    1.42
   0   1   0    0.08    1.39
   0   1   0   -0.83    1.46
   0  -1   0   -0.73    1.17
  -1  -1   0 1728.69   48.36
  -1   1   0 1692.47   49.48
   1  -1   0 1724.88   46.17
   1   1   0 1779.57   49.62
   2   1   0  745.94   19.71
   2  -1   0  721.91   20.08
  -2   1   0  741.10   24.59
   2   1   0  743.00   24.47
   2   1   0  708.95   19.79
  -2  -1   0  748.70   23.76
   2  -1   0  728.89   22.56
  -2   1   0  767.37   20.16
  -3   1   0 1396.51   38.52
  -3  -1   0 1422.59   43.95
  -3   1   0 1333.94   43.72
  -3  -1   0 1388.07   42.24
   3   1   0 1479.11   37.54
   3  -1   0 1340.57   40.35
  -4   1   0  489.11   15.71
  -4   1   0  463.30   20.47
  -4  -1   0  440.73   19.27
  -4  -1   0  478.77   20.68
   4  -1   0  434.91   17.77
   4   1   0  461.17   15.32
   5  -1   0   25.28    6.98
  -5   1   0   40.58    9.39
  -5   1   0   39.24    5.70
   5   1   0   45.85    6.08
  -5  -1   0   49.08    8.44
  -5  -1   0   17.55    7.54
  -6   1   0  660.88   30.31
  -6  -1   0  737.82   30.94
   6  -1   0  623.93   26.20
  -6   1   0  715.27   24.15
   6   1   0  664.35   23.40
  -6  -1   0  705.55   27.90
  -7   1   0   14.24   10.03
   7   1   0   27.36    6.54
  -7  -1   0   32.05    8.18
  -7   1   0   28.97    6.78
  -7  -1   0   27.55    9.78
   7  -1   0   51.85    9.91
   8  -1   0  406.13   20.51
  -8  -1   0  421.40   22.27
  -8  -1   0  365.27   24.29
   8   1   0  386.88   17.90
  -8   1   0  386.76   24.88
  -8   1   0  425.96   18.80
   9  -1   0   76.94   11.29
  -9   1   0   57.92    8.93
  -9  -1   0   45.43   11.85
  -9   1   0   63.91   13.67
  -9  -1   0   47.95   10.28
   9   1   0   56.66    8.86
 -10  -1   0  189.81   22.02
 -10   1   0  199.87   15.10
  10  -1   0  197.85   17.87
  10   1   0  193.73   14.57
 -10   1   0  174.29   21.09
 -10  -1   0  148.23   15.97
  11  -1   0  355.31   22.23
 -11  -1   0  338.02   28.15
 -11  -1   0  310.74   23.13
 -11   1   0  398.92   30.96
 -11   1   0  337.12   20.31
  11   1   0  358.58   20.70
 -12   1   0   21.58   13.34
 -12   1   0   13.47    9.13
  12   1   0   10.08    9.37
 -12  -1   0   -4.75   11.07
  12  -1   0    3.13   10.43
 -12  -1   0    7.80   10.31
  13   1   0  377.43   23.19
 -13  -1   0  380.33   31.66
 -13   1   0  333.00   30.46
  13  -1   0  354.74   25.38
 -13   1   0  328.68   22.71
 -13  -1   0  315.55   25.89
 -14   1   0   -2.67   12.77
  14  -1   0    1.11   10.35
 -14  -1   0    9.02   11.08
 -14  -1   0   -3.48   12.46
  14   1   0   13.13    9.86
  15  -1   0   97.54   17.39
 -15  -1   0   96.41   22.18
 -15   1   0   90.40   21.00
 -15  -1   0   71.67   16.25
  16  -1   0    3.65   12.45
 -16   1   0   -2.15   14.38
 -16  -1   0   -0.64   16.39
 -17  -1   0   36.46   19.10
 -17   1   0   11.88   19.42
  17  -1   0   31.91   15.47
   0   2   0  308.38   15.94
   0  -2   0  326.33   11.66
   0  -2   0  332.76   12.90
  -1   2   0  344.07   15.26
   1  -2   0  316.32   11.36
  -1  -2   0  302.14   13.32
   1   2   0  273.72   14.54
  -1  -2   0  295.24    9.75
   1  -2   0  284.74   13.14
  -2   2   0 1046.63   28.11
   2  -2   0 1024.72   28.13
  -2  -2   0 1054.16   26.51
  -2  -2   0 1030.69   33.26
   2   2   0 1009.15   26.43
  -2   2   0 1070.75   34.26
   2  -2   0  984.85   31.53
   2   2   0  984.58   33.68
  -3  -2   0  935.41   31.91
   3   2   0  932.87   24.19
   3  -2   0  896.71   29.91
   3   2   0  952.59   32.81
  -3   2   0  925.10   32.45
   3   2   0  936.65   24.24
   4   2   0  281.56    9.31
  -4   2   0  285.98    8.82
   4  -2   0  280.91    8.89
  -4  -2   0  331.73   17.20
   4   2   0  263.28   17.18
   4  -2   0  276.79   14.92
  -4   2   0  249.34   15.88
  -5   2   0  894.94   25.76
   5   2   0  897.68   25.53
  -5  -2   0  877.16   33.17
   5  -2   0  868.16   31.31
   5   2   0  904.39   34.91
  -5   2   0  862.75   34.73
   6  -2   0  258.41   16.18
  -6   2   0  214.42    9.89
  -6   2   0  255.31   18.88
  -6  -2   0  215.44   16.16
   6   2   0  202.51   10.27
  -6  -2   0  209.09   16.55
  -7   2   0 1597.07   58.24
  -7  -2   0 1572.55   54.48
  -7   2   0 1617.63   47.05
   7   2   0 1606.34   46.00
  -7  -2   0 1697.95   58.21
   7  -2   0 1603.98   52.00
  -8   2   0   14.41   10.08
  -8  -2   0   11.94    8.86
   8  -2   0   10.61    8.23
  -8   2   0   12.95    4.75
  -8  -2   0    9.99    8.93
   8   2   0   21.90    5.72
   9   2   0  361.90   17.16
  -9   2   0  390.22   17.21
  -9  -2   0  359.58   25.18
   9  -2   0  385.95   23.37
  -9  -2   0  392.90   23.49
  -9   2   0  409.10   27.54
  10   2   0   17.55    7.27
 -10  -2   0   34.03   11.61
 -10   2   0   26.38    7.04
 -10   2   0   32.58   13.70
 -10  -2   0   15.38   11.20
  10  -2   0   32.69   11.55
  11  -2   0   10.01    9.96
 -11   2   0  -17.42    9.01
 -11  -2   0    0.36   10.88
 -11   2   0   -8.78    5.72
 -11  -2   0   -8.69    9.61
  11   2   0   11.01    7.45
 -12  -2   0   18.33   13.20
  12  -2   0   25.06   11.53
 -12  -2   0   37.56   13.51
  12   2   0   22.36    8.77
 -12   2   0   37.07   14.54
 -13  -2   0   38.81   17.33
  13   2   0   46.83   12.97
 -13  -2   0   44.16   13.78
  13  -2   0   54.57   14.62
 -13   2   0   58.29   17.25
 -14  -2   0   26.67   16.01
 -14   2   0   27.15   15.17
 -14  -2   0   16.31   13.19
  14  -2   0   -2.41   11.85
 -15  -2   0   20.47   13.58
 -15  -2   0   39.66   17.85
 -15   2   0   31.55   16.37
  15  -2   0   29.89   14.41
 -16   2   0    4.51   14.56
  16  -2   0    3.19   13.59
 -16  -2   0    6.80   14.28
  17   2   0    8.97   16.86
  17  -2   0    1.26   14.37
 -17   2   0   -2.50   15.78
   0   3   0   -7.23    7.97
   0  -3   0   -3.71    3.73
   0  -3   0    0.34    4.50
  -1  -3   0  524.13   16.95
   1   3   0  547.63   23.06
  -1   3   0  567.35   23.13
   1  -3   0  543.56   18.83
  -1  -3   0  535.55   21.34
   1  -3   0  535.08   19.68
   2  -3   0  222.99   12.43
   2  -3   0  235.67    9.90
  -2   3   0  252.31   15.34
  -2  -3   0  242.95   14.43
   2   3   0  230.82   14.95
  -2  -3   0  240.95    8.50
   3  -3   0   21.50    7.37
  -3   3   0   28.84    2.94
   3   3   0   18.24    8.05
  -3  -3   0    9.95    7.17
  -3   3   0   36.88    8.68
  -4   3   0  117.06   12.60
   4  -3   0  101.50   11.21
   4   3   0  122.28   13.75
  -4  -3   0  120.26   12.90
   5   3   0    5.14    8.71
  -5  -3   0   13.16    7.93
   5  -3   0   13.24    7.64
  -5   3   0   16.96    8.81
  -6  -3   0 1477.83   51.05
   6  -3   0 1484.53   48.19
  -6   3   0 1412.46   51.75
   6   3   0 1298.88   37.86
   6   3   0 1490.18   52.18
   7   3   0   80.91   13.67
  -7  -3   0   61.02   12.14
   7   3   0   71.91    6.08
   7  -3   0   58.17   11.28
  -7   3   0   61.08   12.33
   8   3   0  565.29   18.79
  -8   3   0  528.80   29.98
  -8   3   0  552.96   17.59
  -8  -3   0  515.64   28.08
   8   3   0  541.89   30.35
   8  -3   0  574.95   28.40
  -9  -3   0   20.24   10.03
   9  -3   0   13.94    9.91
   9   3   0   13.64   11.25
   9   3   0   20.93    5.45
  -9   3   0   14.13    4.10
  -9   3   0    4.16   10.24
 -10  -3   0  118.78   16.62
  10  -3   0  173.27   18.49
 -10   3   0  135.15    9.58
 -10   3   0  142.10   21.12
  10   3   0  117.22   18.73
  10   3   0  135.55   11.03
 -11  -3   0   51.18   13.70
  11   3   0   68.17   16.59
  11  -3   0   53.56   14.49
 -11   3   0   41.51   14.96
  11   3   0   67.76    9.14
 -12   3   0  175.26   23.77
  12   3   0  192.01   25.10
 -12  -3   0  203.39   23.15
  12  -3   0  227.80   23.51
 -13   3   0  -23.70    9.95
  13  -3   0   13.38   12.69
 -13  -3   0   -2.85   11.54
  13   3   0    1.41   13.38
 -14  -3   0   14.81   13.64
  14  -3   0   -5.45   11.34
  14   3   0   29.32   15.72
 -14   3   0   22.36   15.79
 -15  -3   0   -9.19   12.72
 -15   3   0   20.91   15.87
  15   3   0   26.71   18.06
  15  -3   0   -8.69   13.27
  16   3   0   43.14   18.44
  16  -3   0   20.06   14.71
 -16   3   0   60.05   21.43
 -16  -3   0   33.71   15.95
 -17  -3   0    0.18   15.33
  17   3   0    8.29   18.10
  17  -3   0    8.06   15.60
 -17   3   0   14.66   18.96
   0   4   0 1097.18   40.48
   0  -4   0 1099.87   33.96
   0  -4   0 1151.89   37.13
   1   4   0    1.93   10.02
  -1   4   0    9.97   10.71
  -1  -4   0    0.83    4.54
  -1  -4   0   -3.89    6.36
   1  -4   0    0.74    4.97
   1  -4   0    3.69    6.22
  -2  -4   0  181.71    8.74
  -2   4   0  198.31   16.92
  -2  -4   0  165.97   13.69
   2  -4   0  168.78   12.70
   2  -4   0  178.80   10.07
   2   4   0  164.97   15.97
  -3   4   0  131.34   14.10
   3  -4   0  103.31   11.18
  -3  -4   0  103.89   12.48
   3   4   0  113.40   13.97
  -3  -4   0  101.24    5.78
   3  -4   0  109.85    7.05
   4  -4   0   29.93    9.11
  -4   4   0   40.99    3.51
  -4   4   0   27.64   10.72
  -4  -4   0   31.23    9.17
   4   4   0   52.05   11.91
   5  -4   0  251.35   17.92
   5   4   0  309.61   21.02
  -5  -4   0  301.08   19.99
  -5   4   0  264.45   19.64
  -6   4   0   97.41   14.03
  -6  -4   0   94.55   14.39
   6   4   0  105.84   14.93
   6  -4   0   73.51   11.99
  -7  -4   0  384.90   24.48
  -7   4   0  398.60   26.16
   7  -4   0  393.51   23.09
   7   4   0  414.76   25.74
  -8  -4   0  111.68   15.57
   8  -4   0  110.97   15.14
   8   4   0  109.64   17.10
  -8   4   0  107.67   16.46
   9  -4   0  329.17   23.57
   9   4   0  308.77   25.92
  -9   4   0  322.59   25.99
  -9  -4   0  358.10   26.89
 -10  -4   0    5.83   10.76
 -10   4   0   26.15   12.96
  10   4   0    6.32   12.55
  10  -4   0   -4.08   11.89
 -11   4   0   48.91   16.73
  11   4   0   84.37   18.59
  11  -4   0   61.97   14.83
 -11  -4   0   48.62   14.46
  12   4   0  198.44   25.29
 -12  -4   0  150.77   20.97
  12  -4   0  197.11   22.66
 -12   4   0  200.92   27.40
 -13   4   0   -6.22   11.72
  13  -4   0  -12.40   12.44
  13   4   0    2.14   13.48
 -13  -4   0   12.09   12.31
  14  -4   0   21.99   15.46
  14   4   0   18.87   16.96
 -14  -4   0   24.63   16.06
 -14   4   0    4.23   13.79
  15  -4   0  -16.86   12.11
 -15   4   0   -8.01   14.96
 -15  -4   0    4.37   13.03
  15   4   0    1.83   14.07
  16  -4   0   80.89   19.56
  16   4   0   25.15   16.69
 -16   4   0   28.81   17.78
 -16  -4   0   51.23   19.46
   0  -5   0    0.02    6.00
   0  -5   0    3.56    6.29
   0   5   0    4.45   12.49
   1   5   0 1630.08   58.31
   1  -5   0 1662.10   52.18
  -1  -5   0 1701.20   48.46
   1  -5   0 1623.98   50.38
  -1   5   0 1718.86   58.77
  -1  -5   0 1736.53   55.00
  -2  -5   0  499.73   17.67
  -2  -5   0  481.78   23.86
   2  -5   0  490.46   22.13
  -2   5   0  510.90   27.34
   2   5   0  505.99   27.41
   2  -5   0  493.34   20.11
   3  -5   0  656.28   22.59
  -3  -5   0  652.04   20.13
   3   5   0  652.49   31.70
  -3  -5   0  654.78   29.59
  -3   5   0  659.85   30.99
   3  -5   0  681.66   27.39
  -4  -5   0  290.38   19.38
  -4   5   0  226.55   20.64
   4  -5   0  206.61    9.36
   4   5   0  266.24   20.85
   4  -5   0  249.37   17.29
  -5   5   0  348.05   23.05
   5  -5   0  295.72   19.81
  -5  -5   0  280.11   20.79
   5   5   0  282.47   22.27
   6  -5   0    4.93    8.78
  -6  -5   0   -7.18    7.85
   6   5   0   -2.50    9.46
  -6   5   0    2.18    8.98
   7  -5   0   42.35   12.02
   7   5   0   43.41   13.08
  -7   5   0   58.57   14.49
  -7  -5   0   37.77   11.57
   8  -5   0   55.34   13.52
   8   5   0   50.88   14.69
  -8   5   0   67.02   15.16
  -8  -5   0   59.49   13.81
   9   5   0   91.72   19.53
  -9  -5   0   84.39   16.26
   9  -5   0  107.90   16.56
  -9   5   0   96.30   18.01
  10   5   0   23.64   14.88
 -10   5   0   32.67   14.26
 -10  -5   0   30.25   13.67
  10  -5   0    9.28   12.21
 -11   5   0  169.22   23.60
  11  -5   0  200.31   22.85
 -11  -5   0  163.12   22.92
  11   5   0  170.82   24.10
 -12  -5   0   -4.32   11.28
 -12   5   0   14.44   13.98
  12  -5   0    8.69   14.13
  12   5   0    3.08   13.06
 -13  -5   0  153.87   22.86
  13   5   0  124.04   24.04
  13  -5   0  185.32   23.92
 -13   5   0  170.06   26.87
  14   5   0   21.89   16.69
 -14  -5   0   -8.61   13.29
  14  -5   0   10.09   14.34
 -14   5   0    8.34   14.24
  15   5   0  321.64   37.28
  15  -5   0  354.57   32.20
 -15  -5   0  322.28   35.29
 -15   5   0  301.85   35.51
  16  -5   0   -7.13   14.03
 -16  -5   0   18.82   16.24
 -16   5   0    5.50   16.06
  16   5   0  -18.31   13.36
   0  -6   0  445.07   22.01
   0   6   0  414.36   26.78
   0  -6   0  432.38   19.83
  -1  -6   0   27.47    9.21
  -1  -6   0   27.65    6.93
   1  -6   0   12.19    7.94
  -1   6   0   41.85   14.69
   1  -6   0   26.42    7.42
   1   6   0   38.70   13.33
   2   6   0  968.88   42.03
   2  -6   0  936.76   33.73
   2  -6   0  985.62   35.54
  -2   6   0  925.77   40.83
  -2  -6   0 1006.56   39.19
  -2  -6   0  950.64   30.31
  -3  -6   0  356.17   13.91
   3  -6   0  336.75   16.05
   3   6   0  332.96   25.04
   3  -6   0  375.39   20.43
  -3  -6   0  339.65   21.84
  -3   6   0  363.41   24.68
  -4  -6   0  226.22    8.99
   4  -6   0  243.28   18.00
   4  -6   0  246.18   11.42
   4   6   0  230.51   22.39
  -4  -6   0  221.58   19.38
  -4   6   0  234.83   21.54
  -5   6   0    8.54   10.08
   5  -6   0    0.15    9.69
   5   6   0   18.78   13.05
  -5  -6   0    4.22    8.98
  -5   6   0   13.70    2.80
  -6   6   0   16.33   11.60
   6  -6   0   41.56   11.95
  -6  -6   0   25.18   11.91
   6   6   0   22.76   13.45
   7   6   0    9.54   13.18
   7  -6   0    1.79   10.25
  -7  -6   0    7.57   11.65
  -7   6   0   26.44   12.03
  -8  -6   0    8.32   11.09
   8   6   0    0.52   13.07
  -8   6   0    8.43   11.51
   8  -6   0    2.92   10.86
   9  -6   0   13.59   12.55
  -9  -6   0   34.14   14.93
   9   6   0   29.36   15.49
  -9   6   0   17.94   13.41
 -10   6   0  262.96   28.51
 -10  -6   0  232.22   26.47
  10   6   0  308.43   30.96
  10  -6   0  229.39   25.50
 -11   6   0   19.38   14.00
  11   6   0  -12.97   12.69
  11  -6   0    0.58   13.80
 -11  -6   0   35.49   15.43
  12   6   0   84.20   21.22
  12  -6   0   92.28   20.68
 -12  -6   0   72.95   18.62
 -12   6   0  101.49   21.23
  13   6   0   30.42   16.84
 -13  -6   0   -0.83   14.99
 -13   6   0    5.17   14.13
  13  -6   0    8.47   14.16
  14   6   0   86.30   22.44
 -14   6   0   43.05   19.82
  14  -6   0   78.36   22.15
 -14  -6   0   72.78   21.58
  15  -6   0   68.57   19.76
 -15  -6   0   71.99   22.62
 -15   6   0   62.67   21.63
  15   6   0   87.21   22.83
   0  -7   0   -5.84    6.72
   0   7   0   -1.15   11.72
   0  -7   0    3.72    7.28
  -1   7   0   93.70   16.98
   1  -7   0   91.48   11.86
  -1  -7   0   62.69    9.55
  -1  -7   0   96.00   13.41
   1  -7   0   89.05   11.39
   1   7   0   93.81   17.24
  -2   7   0  273.85   24.45
   2  -7   0  292.23   17.33
   2  -7   0  287.26   18.56
  -2  -7   0  265.42   21.44
   2   7   0  323.10   28.81
  -2  -7   0  282.91   15.34
   3   7   0   27.49   14.59
  -3  -7   0   28.60    6.35
  -3  -7   0   14.17   10.46
   3  -7   0   26.85   10.81
   3  -7   0   19.18    6.62
  -3   7   0   28.25   14.60
   4  -7   0    2.59    4.88
   4   7   0    7.53   13.90
   4  -7   0   14.65   10.09
  -4   7   0    0.42   12.01
  -4  -7   0   -1.79    4.19
  -4  -7   0   -7.65   10.12
  -5   7   0   15.00   12.86
  -5  -7   0    4.27   10.29
   5   7   0   -0.21   13.97
   5  -7   0    5.33   10.05
   6  -7   0  117.97   16.84
   6   7   0   96.67   19.58
  -6   7   0   79.95   18.33
  -6  -7   0  102.51   18.17
   7  -7   0   47.26   13.83
  -7  -7   0   18.33   12.67
  -7   7   0   35.37   14.69
   7   7   0   58.33   18.23
  -8   7   0   65.13   16.91
   8   7   0   54.77   18.01
   8  -7   0   99.20   17.60
  -8  -7   0   99.31   18.34
  -9   7   0    9.48   14.27
   9  -7   0   14.96   12.73
  -9  -7   0    7.36   14.01
   9   7   0   12.08   15.41
  10   7   0   65.60   18.90
 -10   7   0   49.16   17.41
  10  -7   0   74.83   19.20
 -10  -7   0   41.45   15.73
 -11   7   0   -2.60   12.76
 -11  -7   0   34.39   15.52
  11   7   0   27.51   16.72
  11  -7   0    0.76   13.81
 -12   7   0   84.97   22.21
  12  -7   0   85.25   20.18
  12   7   0   84.82   21.28
 -12  -7   0   39.35   18.05
 -13   7   0   20.27   18.01
 -13  -7   0    0.81   16.42
  13   7   0   24.68   19.35
  13  -7   0    2.73   14.01
 -14   7   0    6.00   16.36
  14  -7   0  -13.31   15.39
  14   7   0   30.75   18.73
 -14  -7   0   -4.40   17.03
   0  -8   0   89.29   13.78
   0  -8   0   60.69   11.34
   0   8   0   89.59   19.26
  -1  -8   0  -19.04    7.87
   1  -8   0    8.03    7.77
  -1  -8   0   -0.96    8.29
   1  -8   0  -11.93    8.72
  -1   8   0   -7.39   13.33
   1   8   0   -5.95   14.67
  -2   8   0    3.33   13.75
   2  -8   0   19.50    8.37
   2  -8   0    4.32   10.30
   2   8   0    2.67   16.80
  -2  -8   0    1.58    7.38
  -2  -8   0   17.55   10.58
  -3  -8   0   -3.73   10.11
  -3  -8   0    1.92    6.31
   3   8   0   37.67   18.79
  -3   8   0   -0.23   13.67
   3  -8   0    0.32    6.09
   3  -8   0    8.30   10.95
  -4   8   0   72.02   19.27
   4  -8   0   38.06    7.38
   4   8   0   34.03   17.60
   4  -8   0   21.76   11.52
  -4  -8   0   29.93   11.83
   5  -8   0  181.18   20.23
   5   8   0  200.18   26.62
  -5   8   0  206.51   24.76
  -5  -8   0  220.14   24.63
  -6   8   0    3.27   13.44
  -6  -8   0    1.56   12.75
   6  -8   0    3.83   12.42
   6   8   0    3.23   18.11
   7  -8   0  266.79   26.15
  -7  -8   0  259.39   27.10
   7   8   0  271.53   29.78
  -7   8   0  207.61   25.72
   8   8   0   37.53   17.59
  -8  -8   0   15.04   12.84
  -8   8   0   37.73   17.30
   8  -8   0   45.63   14.86
   9  -8   0   87.32   18.74
  -9  -8   0   33.19   15.46
  -9   8   0   69.32   18.23
   9   8   0   95.12   21.55
  10  -8   0    6.13   13.99
 -10  -8   0   14.29   14.13
  10   8   0   24.77   17.14
 -10   8   0   21.70   15.22
 -11  -8   0   49.23   17.85
  11   8   0   99.01   24.81
 -11   8   0   50.62   19.61
  11  -8   0   95.50   21.82
  12  -8   0   15.03   16.34
 -12   8   0    0.82   16.10
  12   8   0  -11.75   17.45
 -12  -8   0   31.91   17.23
  13  -8   0   27.48   17.59
  13   8   0   36.69   19.75
 -13   8   0   27.20   18.39
 -13  -8   0   -1.95   15.95
  14  -8   0  107.48   24.42
  14   8   0  183.24   30.65
 -14  -8   0  146.50   29.50
 -14   8   0  153.02   29.90
   0   9   0   11.82   17.13
   0  -9   0  -16.43    9.11
   0  -9   0  -17.50    7.38
  -1  -9   0   46.62   13.20
  -1   9   0   39.85   18.22
   1  -9   0   26.90   10.19
   1  -9   0   40.83   11.99
  -1  -9   0   36.10   10.38
   1   9   0   36.55   18.35
   2  -9   0   10.71    8.67
  -2  -9   0    7.39   11.43
   2  -9   0   44.05   12.75
  -2   9   0   33.80   16.49
   2   9   0   18.90   18.71
  -2  -9   0   10.57    8.74
   3  -9   0  133.80   17.67
   3   9   0  191.04   26.51
   3  -9   0  150.20   14.89
  -3  -9   0  143.74   20.47
  -3   9   0  143.07   22.48
   4  -9   0  308.05   24.44
  -4  -9   0  330.69   27.13
   4   9   0  328.31   33.37
  -4   9   0  319.16   31.92
  -5  -9   0   13.00   11.57
   5  -9   0    2.87   11.05
   5   9   0  -10.32   17.39
  -5   9   0   -1.12   15.78
  -6  -9   0  166.94   22.85
  -6   9   0  174.87   25.54
   6   9   0  237.07   30.94
   6  -9   0  196.70   22.69
   7   9   0   10.86   19.53
   7  -9   0    4.70   12.47
  -7  -9   0   17.87   13.44
  -7   9   0   -5.79   13.06
  -8   9   0  110.95   22.38
   8  -9   0  151.53   22.43
   8   9   0  177.84   27.68
  -8  -9   0  203.50   26.90
  -9  -9   0  150.40   24.59
  -9   9   0  142.65   24.09
   9  -9   0  143.64   23.00
   9   9   0  142.84   26.65
  10   9   0   97.84   26.55
 -10   9   0  108.87   23.02
 -10  -9   0  155.04   26.28
  10  -9   0  168.02   24.80
  11  -9   0   24.73   16.31
  11   9   0   30.19   19.87
 -11   9   0   13.70   17.95
 -11  -9   0   42.80   19.13
  12   9   0   16.81   20.19
 -12  -9   0   26.95   18.19
  12  -9   0   37.56   19.98
 -12   9   0   27.46   18.53
 -13   9   0    2.63   17.85
   0  10   0  196.70   28.01
   0 -10   0  202.69   21.27
   0 -10   0  178.52   18.29
  -1 -10   0    3.71    9.37
  -1 -10   0   22.92   11.65
   1 -10   0   19.81   10.13
   1  10   0   -1.20   19.02
   1 -10   0    8.92   11.81
  -1  10   0   -3.99   16.61
   2 -10   0  117.73   17.52
   2 -10   0  110.16   15.43
   2  10   0   97.11   24.95
  -2  10   0   95.47   22.24
  -2 -10   0  124.33   19.50
  -3 -10   0    8.66   11.73
  -3  10   0  -19.75   15.58
   3  10   0    9.17   18.54
   3 -10   0  -21.36   10.73
  -4  10   0   30.30   17.58
  -4 -10   0   46.58   16.01
   4  10   0   29.93   19.31
   4 -10   0   25.69   14.88
   5  10   0  141.28   26.78
  -5 -10   0  111.71   21.00
  -5  10   0  125.09   24.77
   5 -10   0   98.23   18.06
  -6  10   0   52.04   18.82
   6 -10   0   61.15   16.21
  -6 -10   0   48.38   16.30
   6  10   0   63.52   22.80
   7  10   0  174.12   28.44
  -7  10   0  145.66   25.47
  -7 -10   0  145.20   23.85
   7 -10   0  182.70   25.06
   8  10   0   74.38   23.36
  -8 -10   0   97.55   22.59
   8 -10   0   92.24   20.88
  -8  10   0   67.61   20.47
  -9 -10   0  102.28   22.37
  -9  10   0  162.64   27.14
   9 -10   0  136.81   23.32
   9  10   0  130.31   28.64
  10  10   0   -9.91   21.84
 -10 -10   0   36.37   18.03
 -10  10   0   25.39   16.60
  10 -10   0   33.77   19.67
 -11 -10   0   44.50   20.75
 -11  10   0    8.31   18.27
  11 -10   0   41.23   21.32
  11  10   0   34.75   22.22
   0 -11   0    5.31   11.20
   0 -11   0    0.30    9.61
   0  11   0   27.48   22.55
   1 -11   0  298.55   24.89
  -1 -11   0  295.00   26.17
  -1  11   0  214.97   30.25
   1 -11   0  254.37   23.32
   1  11   0  247.18   32.97
  -2 -11   0    7.43   11.50
   2  11   0   10.90   21.87
  -2  11   0    2.61   17.93
   2 -11   0   19.11   13.39
  -3 -11   0  144.95   22.22
   3  11   0  148.26   29.66
   3 -11   0  136.07   20.84
  -3  11   0  100.75   23.93
   4 -11   0  -22.47   11.68
  -4  11   0    4.39   16.57
   4  11   0  -13.80   18.94
  -4 -11   0   22.61   14.24
   5 -11   0    7.38   13.16
  -5  11   0    0.53   16.40
  -5 -11   0   27.59   15.04
   5  11   0   19.95   23.28
   6  11   0  -11.39   19.67
  -6  11   0  -21.49   14.29
  -6 -11   0  -11.81   11.29
   6 -11   0   -8.66   12.62
   7  11   0   54.26   26.62
  -7 -11   0    9.13   16.07
   7 -11   0    6.41   16.47
  -7  11   0   21.05   17.98
   8  11   0  103.88   30.77
   8 -11   0   62.09   19.17
  -8 -11   0   63.21   19.89
  -8  11   0   46.55   20.03
  -9  11   0   13.37   16.55
   9 -11   0   46.74   18.71
   9  11   0    1.08   22.22
  -9 -11   0   40.17   19.82
   0 -12   0   48.89   14.64
   0  12   0  101.59   26.49
  -1  12   0  -17.55   20.45
   1 -12   0   -9.26   12.52
   1  12   0  -18.39   19.56
  -1 -12   0   12.86   12.87
  -2 -12   0  129.66   21.79
   2 -12   0  140.51   20.45
   2  12   0  108.98   29.97
  -2  12   0  119.50   27.21
   3 -12   0    4.44   13.86
   3  12   0    9.16   21.67
  -3 -12   0   29.78   14.77
  -3  12   0   15.39   20.28
  -4 -12   0   48.89   17.06
   4 -12   0   28.89   16.66
   4  12   0   30.12   25.61
  -4  12   0   13.51   19.18
  -5  12   0  -14.95   15.81
   5  12   0  -16.74   20.69
  -5 -12   0    0.47   13.54
   5 -12   0   19.24   16.53
  -6 -12   0   -5.66   14.10
   6 -12   0   -6.25   14.36
  -6  12   0   -9.80   16.54
   6  12   0   18.29   23.19
   7  12   0  -29.23   22.01
   7 -12   0  -16.86   16.58
  -7 -12   0   30.99   16.20
  -7  12   0  -11.22   16.42
   0  13   0  -18.18   19.80
  -1  13   0   15.41   22.55
  -1 -13   0   51.41   23.71
   1  13   0  -14.27   24.64
   2  13   0  -25.04   22.10
  -2  13   0  -20.10   19.01
  -2 -13   0   11.86   13.18
   3 -13   0   26.92   16.87
  -3 -13   0   25.94   14.29
  -3  13   0    2.99   20.33
   3  13   0   41.72   27.00
   4  13   0   40.35   25.60
   4 -13   0   -0.69   16.71
  -4  13   0   68.82   24.46
  -4 -13   0   12.87   13.11
 -17   0   1   -1.01   15.55
 -16   0   1   -7.96   13.45
  15   0  -1   -4.05   10.08
 -15   0   1   -0.89   13.75
  14   0  -1   21.00   11.81
 -14   0   1  -11.03   13.88
 -14   0   1   -7.03    9.41
 -13   0   1  128.81   23.11
 -13   0   1  156.91   17.44
  13   0  -1  140.61   17.49
 -12   0   1    0.99   11.73
  12   0  -1    8.46    9.31
 -12   0   1    1.53    9.22
 -11   0   1  479.26   26.61
  11   0  -1  474.36   25.37
 -11   0   1  511.10   33.05
 -10   0   1   -3.25    7.37
  10   0  -1    1.20    7.92
 -10   0   1   -7.96   10.78
   9   0  -1 2063.39   63.29
  -9   0   1 2176.94   66.89
  -9   0   1 2046.84   73.95
  -8   0   1   22.12   10.36
   8   0  -1   -1.54    6.10
  -8   0   1    2.37    6.72
  -7   0   1  716.75   32.91
   7   0  -1  781.49   27.33
  -7   0   1  716.44   28.39
  -6   0   1    3.44    8.06
  -6   0   1    3.25    5.96
   6   0  -1    1.02    5.57
  -5   0   1  451.06   21.64
  -5   0   1  472.96   19.17
   5   0  -1  449.08   17.66
   4   0  -1   -2.14    4.04
  -4   0   1   -0.31    5.20
  -4   0   1    1.10    4.35
  -3   0   1 2732.51   73.28
  -3   0   1 2653.28   76.97
   3   0  -1 2545.17   69.88
   2   0  -1   -1.60    2.53
  -2   0   1   -2.11    2.84
  -2   0   1   -1.78    2.92
  -1   0   1  -13.27    1.07
   1   0  -1  -12.89    1.05
  -1   0   1  -13.11    0.74
   1   0  -1  -12.62    0.88
  -1   0   1   -3.85    1.58
   1   0  -1   -5.50    2.01
   0   0   1   -2.92    0.13
   0   0  -1   -3.14    0.20
  -1   0  -1 2610.88   68.67
  -1   0  -1 2587.81   73.30
  -1   0  -1 2562.19   70.97
   1   0   1 2833.10   71.92
  -2   0  -1   -0.12    2.68
  -2   0  -1    1.51    2.94
  -2   0  -1    1.31    3.70
   3   0   1 1226.10   35.45
  -3   0  -1 1243.66   39.54
  -3   0  -1 1202.00   36.14
  -4   0  -1    1.30    6.08
  -4   0  -1    0.88    4.38
   4   0   1   -2.85    3.74
   5   0   1 1697.08   50.32
  -5   0  -1 1743.02   56.75
  -5   0  -1 1754.69   51.87
   6   0   1    7.56    6.53
  -6   0  -1    0.21    5.20
  -6   0  -1   -7.99    6.46
   7   0   1  163.86   13.16
  -7   0  -1  172.41   13.01
  -7   0  -1  143.55   16.09
  -8   0  -1   11.83    9.67
   8   0   1   -0.45    6.28
  -8   0  -1   -0.18    5.93
   9   0   1  713.55   29.18
  -9   0  -1  708.31   35.85
  -9   0  -1  738.61   29.84
 -10   0  -1    8.22    7.99
  10   0   1    2.43    7.69
 -10   0  -1    4.32   10.43
 -11   0  -1    3.09    8.40
 -11   0  -1   15.85   12.09
  11   0   1    3.07    8.95
 -12   0  -1    6.15   12.35
 -12   0  -1   -0.95    9.45
  12   0   1    8.37    9.59
 -13   0  -1   51.70   16.73
 -13   0  -1   41.23   12.05
  13   0   1   60.41   13.04
  14   0   1  -10.20    8.58
 -14   0  -1    2.00    9.58
 -14   0  -1    5.75   14.83
  15   0   1   62.37   14.89
 -15   0  -1   72.13   21.81
 -16   0  -1  -13.43   14.94
 -17   0  -1   36.78   22.04
  17  -1  -1  108.43   20.74
 -17  -1   1   84.70   24.83
 -17   1   1  127.33   26.95
 -16  -1   1  123.47   25.76
 -16   1   1  118.12   26.10
 -16  -1   1  123.92   25.19
  16  -1  -1  105.15   19.13
 -15  -1   1    5.52   12.06
 -15   1   1   18.66   15.03
 -15  -1   1   17.49   16.12
  15  -1  -1    1.52   11.68
 -14   1   1   73.68   19.06
 -14  -1   1   51.91   17.19
 -14  -1   1   50.66   13.91
  14   1  -1   48.26   12.19
  14  -1  -1   51.76   14.21
 -13   1   1  108.88   14.10
 -13  -1   1  107.72   16.45
 -13  -1   1  107.56   20.47
 -13   1   1  101.47   20.13
  13  -1  -1  107.23   16.75
  13   1  -1   75.08   12.92
  12  -1  -1   86.92   15.22
 -12  -1   1   72.74   17.34
 -12   1   1   79.01   17.82
 -12   1   1   83.96   12.31
 -12  -1   1   69.52   14.16
  12   1  -1   87.27   12.93
  11   1  -1   16.73    9.13
 -11   1   1   -2.90    7.06
  11  -1  -1    7.99    9.91
 -11  -1   1   -7.67    8.44
 -11  -1   1    7.60   10.79
 -11   1   1    3.22   11.79
  10  -1  -1  890.59   36.28
 -10   1   1  885.47   43.88
  10   1  -1  971.51   34.02
 -10  -1   1  888.30   38.18
 -10   1   1  948.14   35.17
 -10  -1   1  868.33   43.01
  -9   1   1   91.14   16.08
  -9  -1   1   97.46   12.88
  -9  -1   1   74.42   14.27
  -9   1   1   85.08   10.20
   9   1  -1   71.63    9.59
   9  -1  -1   77.50   11.34
  -8  -1   1  743.32   35.40
   8   1  -1  771.79   27.52
  -8   1   1  788.05   28.82
  -8   1   1  796.49   36.29
   8  -1  -1  756.19   30.24
  -8  -1   1  814.75   32.65
  -7  -1   1   92.46   10.71
  -7   1   1   85.24   13.19
   7   1  -1   89.83    8.97
  -7  -1   1   97.94   13.83
  -7   1   1   85.92    8.92
   7  -1  -1   97.30   11.43
  -6  -1   1 1378.91   47.64
  -6   1   1 1334.62   40.32
   6   1  -1 1259.19   38.33
   6  -1  -1 1279.27   41.29
  -6   1   1 1314.71   47.81
  -6  -1   1 1272.85   43.32
  -5  -1   1   27.41    7.01
  -5  -1   1   12.19    7.45
   5   1  -1   25.37    5.25
   5  -1  -1   12.22    6.87
  -5   1   1   30.12    8.22
  -5   1   1   17.92    4.85
  -4   1   1  352.44   17.48
  -4   1   1  372.84   13.48
   4   1  -1  347.07   12.38
  -4  -1   1  349.43   16.67
  -4  -1   1  341.81   17.12
   4  -1  -1  319.58   14.79
  -3   1   1  754.99   25.91
  -3  -1   1  743.72   25.70
   3  -1  -1  664.09   23.20
   3   1  -1  745.05   20.61
  -3  -1   1  713.60   24.92
  -3   1   1  722.09   21.71
   2   1  -1   -3.66    3.78
  -2   1   1   -1.13    2.50
   2   1  -1    2.99    1.85
  -2  -1   1    0.14    1.71
  -2  -1   1    5.26    4.13
  -2   1   1    4.82    4.33
   2  -1  -1    2.10    2.72
   1  -1  -1 5239.13  130.65
   1   1  -1 4976.56  139.44
  -1   1   1 5150.98  135.17
  -1  -1   1 5227.46  136.09
   1   1  -1 4841.56  129.67
  -1  -1   1 5077.24  128.72
   0   1  -1 1200.15   34.52
   0  -1  -1 1358.74   34.55
   0  -1  -1 1401.91   36.73
   0   1  -1 1326.69   37.46
   0  -1   1 1300.11   35.93
   0   1   1 1214.13   36.94
  -1   1  -1  262.11    8.17
  -1   1  -1  259.73   10.72
   1   1   1  275.08    8.48
  -1  -1  -1  266.18    8.40
   1   1   1  269.05   10.43
   1  -1   1  267.36    8.20
  -1   1  -1  265.25   10.02
  -1  -1  -1  259.49   10.66
  -2   1  -1 1576.00   42.01
   2  -1   1 1535.35   42.06
  -2   1  -1 1534.22   46.63
  -2  -1  -1 1580.92   41.56
  -2  -1  -1 1579.35   46.66
  -2  -1  -1 1566.75   45.63
  -3   1  -1  217.84    8.57
  -3   1  -1  215.51   12.55
  -3  -1  -1  213.41    8.99
   3  -1   1  201.63   11.69
  -3  -1  -1  235.98   12.34
  -3  -1  -1  227.58   12.91
   4   1   1 1598.47   44.77
  -4  -1  -1 1579.58   51.52
  -4   1  -1 1670.70   45.69
   4  -1   1 1610.68   47.32
  -4  -1  -1 1572.30   49.09
  -4   1  -1 1619.22   51.79
   5  -1   1  951.31   32.27
  -5  -1  -1  934.61   33.32
   5   1   1  986.15   29.90
  -5  -1  -1  999.43   36.53
  -5   1  -1  977.40   29.99
  -5   1  -1  951.15   36.58
   6  -1   1 1153.96   38.53
   6   1   1 1163.82   35.56
  -6   1  -1 1174.77   36.11
  -6  -1  -1 1108.88   39.60
  -6  -1  -1 1158.50   43.24
  -6   1  -1 1174.29   43.97
   7  -1   1    4.69    6.98
   7   1   1   18.04    6.31
  -7  -1  -1   25.75    9.71
  -7  -1  -1   13.78    6.74
  -7   1  -1    6.53    5.28
  -7   1  -1   28.46    9.86
  -8   1  -1 1320.46   51.35
   8  -1   1 1302.22   44.48
   8   1   1 1291.42   41.18
  -8   1  -1 1315.21   42.33
  -8  -1  -1 1298.26   46.03
  -8  -1  -1 1260.82   50.48
  -9  -1  -1  100.24   12.76
   9   1   1  126.97   12.01
   9  -1   1  125.69   14.10
  -9  -1  -1   96.17   15.39
  -9   1  -1  102.36   16.00
  -9   1  -1  123.84   11.82
 -10   1  -1    3.09    7.00
  10   1   1    0.56    6.72
 -10  -1  -1   -6.03    9.39
  10  -1   1   -6.16    7.33
 -10   1  -1    5.89   10.51
 -10  -1  -1  -12.12    7.39
 -11   1  -1  260.84   18.05
 -11  -1  -1  232.75   25.89
 -11   1  -1  187.97   23.06
 -11  -1  -1  224.94   20.32
  11   1   1  231.55   17.96
  11  -1   1  251.95   19.70
 -12  -1  -1    4.28    9.39
  12  -1   1   16.88   11.03
 -12  -1  -1  -11.37   10.51
  12   1   1    7.84    8.73
 -12   1  -1   16.40    8.93
 -12   1  -1    9.60   12.72
  13   1   1  177.48   17.53
 -13  -1  -1  189.54   25.06
  13  -1   1  185.32   20.43
 -13   1  -1  221.48   27.83
 -13   1  -1  194.96   17.83
 -13  -1  -1  182.37   20.66
  14  -1   1   28.94   12.57
 -14  -1  -1   52.80   14.88
  14   1   1   49.34   12.19
 -14  -1  -1   32.69   17.61
 -14   1  -1   54.08   17.47
  15  -1   1  126.46   18.55
 -15   1  -1  159.24   26.82
 -15  -1  -1  129.17   18.88
 -15  -1  -1  100.30   22.30
  16  -1   1   45.98   15.21
 -16   1  -1   -0.97   15.08
 -16  -1  -1    9.47   16.44
 -17   1  -1   16.60   17.69
  17  -1   1   21.85   14.31
 -17  -1  -1   -5.38   15.98
 -17   2   1   14.77   17.02
  17   2  -1   24.90   16.94
 -17  -2   1   37.13   20.08
  17  -2  -1    8.65   14.60
  16  -2  -1   75.53   18.46
  16   2  -1   79.06   20.21
 -16  -2   1   59.92   17.53
 -16   2   1  104.63   23.12
 -15  -2   1   51.46   15.26
  15  -2  -1   37.43   14.87
 -15   2   1   24.93   17.43
 -15  -2   1   28.61   16.00
 -14  -2   1   17.93   16.48
  14  -2  -1   17.64   13.32
 -14   2   1   41.67   17.18
 -14  -2   1   15.98   12.43
  13  -2  -1   15.97   12.69
 -13  -2   1   29.76   12.84
 -13   2   1    8.93   14.03
 -13  -2   1   -0.66   12.96
 -12   2   1  163.58   23.16
 -12  -2   1  179.38   23.46
 -12  -2   1  197.79   21.28
  12  -2  -1  214.19   21.71
  12   2  -1  168.87   15.06
 -12   2   1  188.71   15.61
  11   2  -1   49.84    9.63
 -11  -2   1   29.53   13.98
 -11   2   1   62.31    9.39
 -11  -2   1   70.23   14.63
 -11   2   1   35.39   13.97
  11  -2  -1   38.72   13.31
 -10  -2   1   12.36   10.57
  10  -2  -1   10.40    9.26
  10   2  -1    8.94    7.04
 -10   2   1   20.75    6.69
 -10   2   1   19.48   11.85
 -10  -2   1   33.06   12.90
   9  -2  -1  167.21   16.68
  -9  -2   1  165.27   17.39
  -9  -2   1  134.87   17.95
  -9   2   1  125.14   17.78
  -9   2   1  152.29   11.66
   9   2  -1  160.53   11.55
   8  -2  -1  345.78   19.89
   8   2  -1  294.01   14.51
  -8   2   1  324.57   15.16
  -8  -2   1  338.97   22.00
  -8  -2   1  358.73   24.40
  -8   2   1  346.26   23.76
  -7   2   1  408.50   15.99
  -7  -2   1  402.71   22.95
  -7  -2   1  371.11   23.01
   7  -2  -1  411.92   21.67
  -7   2   1  394.92   23.92
   7   2  -1  407.63   15.88
  -6   2   1  424.45   15.67
   6  -2  -1  429.01   20.79
  -6   2   1  473.74   24.68
   6   2  -1  404.06   15.13
  -6  -2   1  423.39   21.64
  -6  -2   1  419.13   22.81
   5   2  -1    3.00    3.44
  -5   2   1   -1.27    6.75
  -5  -2   1    6.98    6.96
   5  -2  -1    6.03    6.82
   5   2  -1   -3.01    6.75
  -5   2   1    0.28    3.39
   4   2  -1   73.39   10.21
   4   2  -1   62.98    5.69
  -4  -2   1   67.25    9.81
   4   2  -1   71.45    4.42
  -4   2   1   75.60    9.67
   4  -2  -1   78.66    9.10
  -4   2   1   77.93    5.33
   3  -2  -1  105.89    9.81
  -3   2   1  133.08    6.16
  -3   2   1  127.23   10.69
  -3  -2   1  140.18   11.00
   3   2  -1  119.45   10.87
  -2  -2   1  104.64    9.40
  -2  -2   1   91.53    3.45
   2  -2  -1  122.32   11.12
   2   2  -1   78.29    9.48
  -2   2   1  133.79   11.49
  -2  -2   1   91.50    3.48
  -1  -2   1   72.52    4.62
   1  -2  -1   88.53    8.08
  -1  -2   1   59.81    6.66
   1  -2  -1   74.47    6.11
   1   2  -1   45.71    8.50
   0  -2   1 1281.99   36.26
   0  -2  -1 1301.13   38.80
   0  -2  -1 1302.90   36.16
   0   2   1 1240.03   40.09
   0   2  -1 1392.10   41.12
   0  -2   1 1321.89   38.17
  -1  -2  -1 3545.28   97.35
   1  -2   1 3632.00   94.32
  -1   2  -1 3403.32   99.75
  -1  -2  -1 3479.42   90.53
   1  -2   1 3548.06   92.95
   1   2   1 3469.72   99.46
   2  -2   1 5798.32  150.13
  -2   2  -1 5574.56  159.39
   2  -2   1 5728.66  149.15
  -2   2  -1 5704.98  150.04
   2   2   1 5781.32  159.23
  -2  -2  -1 5722.77  145.13
  -2  -2  -1 5611.90  155.48
   3  -2   1  229.05   12.76
   3   2   1  220.32   13.62
  -3  -2  -1  242.80   14.09
  -3   2  -1  268.46   14.81
  -3  -2  -1  259.73    8.91
  -4  -2  -1    1.18    3.32
   4  -2   1    1.84    1.86
  -4   2  -1    1.17    6.88
   4  -2   1    1.63    5.73
   4   2   1    4.60    7.17
  -4  -2  -1   13.72    6.95
  -5  -2  -1 2598.83   77.12
  -5  -2  -1 2539.83   79.24
   5   2   1 2570.69   67.78
  -5   2  -1 2523.07   79.47
  -5   2  -1 2524.19   68.65
   5  -2   1 2460.74   73.30
  -6  -2  -1  158.45   14.78
   6  -2   1  138.39   14.05
   6   2   1  119.85    8.28
  -6  -2  -1  141.30   13.99
  -6   2  -1  115.71    7.67
  -6   2  -1  122.83   13.99
  -7   2  -1  117.59   14.93
   7   2   1   82.94    7.91
  -7  -2  -1   66.22   10.56
  -7  -2  -1   60.87   12.42
   7  -2   1   90.01   11.85
  -7   2  -1   89.20    7.51
   8  -2   1  113.85   14.28
  -8  -2  -1  125.82   16.19
   8   2   1  107.85    9.75
  -8   2  -1  102.35   15.53
  -8   2  -1  115.54    8.98
  -8  -2  -1   81.23   11.82
  -9  -2  -1  122.35   16.90
   9   2   1  153.45   11.44
   9  -2   1  137.07   15.70
  -9  -2  -1  136.51   16.47
  -9   2  -1  146.43   18.97
  -9   2  -1  170.72   11.23
  10  -2   1   10.74    9.48
 -10  -2  -1    6.19   10.99
 -10   2  -1    8.50   10.98
 -10  -2  -1   12.24   10.59
  10   2   1    0.00    6.30
 -10   2  -1    9.54    6.05
 -11  -2  -1   45.78   14.55
 -11   2  -1   64.31   16.34
  11  -2   1   63.59   14.34
  11   2   1   49.52    9.51
 -11  -2  -1   67.49   14.53
 -11   2  -1   62.47    9.22
  12   2   1  167.23   15.07
  12  -2   1  157.81   20.04
 -12  -2  -1  135.36   21.49
 -12  -2  -1  183.07   20.81
 -12   2  -1  178.54   25.00
 -13  -2  -1   15.07   13.62
  13  -2   1   11.14   10.57
  13   2   1   14.53    9.84
 -13  -2  -1   27.17   12.60
 -13   2  -1   12.80   12.97
 -14  -2  -1   30.52   13.96
  14  -2   1   47.66   13.64
 -14   2  -1   58.51   17.89
 -14  -2  -1   30.70   17.36
 -15  -2  -1   33.09   19.43
 -15  -2  -1   97.39   18.52
  15  -2   1   56.31   15.04
 -15   2  -1   85.05   21.08
 -16   2  -1   90.68   22.83
 -16  -2  -1   68.18   21.45
 -16  -2  -1   91.65   19.22
  16  -2   1  106.87   20.16
  17   2   1   -3.33   16.26
  17  -2   1    8.70   15.18
 -17   2  -1    6.26   18.63
  17  -3  -1  195.47   25.68
 -17  -3   1  198.07   27.26
 -17   3   1  217.98   32.65
  17   3  -1  162.07   29.46
 -16  -3   1   39.90   16.26
  16   3  -1   -8.46   13.23
 -16   3   1   25.43   18.70
  16  -3  -1   -0.84   14.99
  15   3  -1  124.88   23.63
  15  -3  -1   90.97   18.72
 -15   3   1  106.54   24.13
 -15  -3   1   89.67   19.49
 -14  -3   1   46.31   16.12
  14  -3  -1   42.14   14.82
 -14   3   1   31.83   16.33
  14   3  -1   34.19   16.11
 -13   3   1  163.19   25.09
  13   3  -1  117.99   21.57
  13  -3  -1  154.62   20.56
 -13  -3   1  164.82   22.21
 -12  -3   1    3.03   10.19
  12  -3  -1    9.82   11.54
 -12   3   1   15.23   14.40
  12   3  -1  -17.22   12.88
  11   3  -1   17.51   14.45
  11  -3  -1  -12.89   10.98
 -11  -3   1    1.06   10.36
 -11   3   1    5.51   13.06
  11   3  -1    3.85    6.42
 -10   3   1    4.40   11.74
  10   3  -1    9.77    5.77
  10  -3  -1    4.29    9.92
 -10  -3   1   11.07   12.00
 -10   3   1    7.30    4.56
  10   3  -1    3.04   11.09
   9   3  -1   10.04    5.12
  -9   3   1   13.42    4.37
  -9   3   1   11.91   10.73
  -9  -3   1   -1.74    9.04
   9   3  -1   16.06   10.91
   9  -3  -1    9.67    9.81
  -8   3   1   78.23    6.54
   8  -3  -1   62.56   11.80
   8   3  -1   77.47    6.60
   8   3  -1   59.68   13.37
  -8  -3   1   64.86   12.51
  -8   3   1   66.32   13.19
   7   3  -1   82.06    6.13
  -7  -3   1   81.21   12.82
  -7   3   1   98.17    6.17
  -7   3   1  111.08   14.81
   7   3  -1  105.88   14.67
   7  -3  -1   93.14   12.68
   6   3  -1   16.36    9.17
  -6   3   1    3.47    8.11
  -6   3   1   18.04    3.03
   6   3  -1   19.91    2.92
  -6  -3   1   14.60    8.70
   6  -3  -1   23.86    8.78
  -5  -3   1  951.54   35.81
  -5   3   1  933.20   25.77
  -5   3   1  903.17   36.37
  -5   3   1  925.23   25.82
   5   3  -1  899.73   36.60
   5  -3  -1  897.09   33.66
   4   3  -1  107.20   12.69
  -4   3   1  129.30    6.22
   4  -3  -1  125.28   11.79
  -4  -3   1  119.97   12.11
  -4   3   1  119.29   12.72
   3   3  -1 2348.61   71.51
  -3   3   1 2342.90   62.95
  -3  -3   1 2312.59   69.68
  -3   3   1 2300.62   71.14
   3  -3  -1 2241.96   65.72
   2   3  -1   78.08   10.23
   2  -3  -1   74.58    6.77
  -2  -3   1   66.45    4.65
  -2   3   1   80.46    9.80
  -2  -3   1   95.06    9.68
   2  -3  -1   92.84    9.18
  -1  -3   1 1804.19   47.73
  -1  -3   1 1767.65   52.97
   1  -3  -1 1713.51   51.12
   1  -3  -1 1730.40   49.92
   1   3  -1 1828.81   55.72
  -1   3   1 1747.78   54.89
   0  -3   1  391.23   14.81
   0  -3   1  386.23   16.01
   0  -3  -1  389.94   16.38
   0   3   1  383.18   18.40
   0   3  -1  430.09   19.74
   0  -3  -1  370.83   14.31
  -1  -3  -1  551.56   22.10
   1  -3   1  558.86   18.88
   1   3   1  574.98   23.71
  -1  -3  -1  546.68   17.64
   1  -3   1  525.25   19.60
  -1   3  -1  560.17   23.26
  -2  -3  -1   -0.80    5.49
  -2   3  -1   -9.62    6.47
   2  -3   1   -1.35    5.15
   2   3   1    0.25    6.90
  -2  -3  -1    8.01    3.20
   2  -3   1    3.64    2.92
  -3   3  -1  319.85   18.67
  -3  -3  -1  286.43   17.13
   3  -3   1  272.21   15.73
  -3   3  -1  293.09    8.88
  -3  -3  -1  288.23    9.78
   3   3   1  296.68   17.36
  -4   3  -1   12.35    8.84
   4   3   1   16.07    8.36
  -4  -3  -1   19.97    8.13
  -4  -3  -1   15.32    2.74
   4  -3   1    0.37    6.74
  -5  -3  -1    0.38    7.80
   5   3   1   -8.11    7.66
   5  -3   1    3.17    7.61
  -5   3  -1   12.92    8.35
   5   3   1    1.32    2.50
  -6   3  -1  230.61   18.66
   6   3   1  224.62   18.73
  -6  -3  -1  228.63   17.81
   6   3   1  250.55    9.89
   6  -3   1  249.66   17.16
   7   3   1  136.64    8.28
   7  -3   1  152.88   15.39
  -7  -3  -1  143.31   15.83
   7   3   1  161.49   17.39
  -7   3  -1  108.76   15.26
   8  -3   1  350.25   22.09
  -8   3  -1  402.62   25.96
  -8   3  -1  374.22   12.31
   8   3   1  358.19   14.53
   8   3   1  355.22   24.78
  -8  -3  -1  365.33   24.24
  -9   3  -1  166.10    8.51
   9  -3   1  180.10   18.34
   9   3   1  173.49   10.89
  -9  -3  -1  151.78   18.69
   9   3   1  153.72   20.10
  -9   3  -1  156.94   20.09
  10   3   1   31.33    6.89
  10   3   1   28.28   14.42
 -10  -3  -1    4.23   10.12
  10  -3   1   26.27   12.37
 -10   3  -1   10.91   11.96
  11  -3   1  133.99   17.99
 -11  -3  -1  102.33   16.80
  11   3   1  142.17   12.03
  11   3   1  116.62   20.00
 -11   3  -1  116.32   20.60
  12  -3   1   29.49   12.78
 -12  -3  -1   10.99   12.45
 -12   3  -1   37.62   15.22
  12   3   1   35.33   14.86
 -13  -3  -1   24.04   12.94
 -13   3  -1   32.98   15.18
  13   3   1    9.28   13.44
  13  -3   1   27.38   13.91
 -14  -3  -1   91.07   19.13
  14  -3   1   86.29   18.27
  14   3   1   80.64   20.30
 -14   3  -1   66.96   20.14
  15  -3   1   21.81   13.46
  15   3   1   49.57   18.38
 -15  -3  -1   15.25   14.54
 -15   3  -1   38.87   17.97
  16   3   1   15.26   17.04
 -16   3  -1   42.64   19.32
  16  -3   1   27.20   15.85
 -16  -3  -1   25.40   15.22
 -16   4   1  151.15   29.30
 -16  -4   1  164.93   26.33
  16   4  -1  150.62   28.39
  16  -4  -1  194.94   27.36
 -15   4   1   19.97   15.87
  15  -4  -1   22.57   15.47
 -15  -4   1   24.97   15.65
  15   4  -1   20.47   17.08
 -14  -4   1  160.80   22.86
 -14   4   1  137.88   23.86
  14   4  -1  161.17   25.31
  14  -4  -1  175.03   23.57
  13  -4  -1   76.08   18.42
 -13  -4   1   39.56   16.30
 -13   4   1   77.40   19.14
  13   4  -1   47.83   16.83
  12   4  -1  -18.75   11.23
 -12   4   1    6.65   12.68
  12  -4  -1  -12.99   10.68
 -12  -4   1    7.66   11.51
 -11  -4   1  115.56   17.99
  11  -4  -1  107.94   18.92
 -11   4   1  133.82   22.10
  11   4  -1  154.05   22.99
 -10   4   1  193.92   23.52
  10  -4  -1  261.49   23.34
 -10  -4   1  204.00   22.66
  10   4  -1  222.84   24.41
   9  -4  -1   78.37   15.26
  -9  -4   1  112.00   17.47
  -9   4   1   85.81   17.23
   9   4  -1   83.33   16.44
  -8   4   1    6.22    9.99
   8   4  -1   13.67   11.77
  -8  -4   1   26.25   10.68
   8  -4  -1   31.22   10.73
  -7   4   1  237.02   20.81
  -7  -4   1  246.06   20.29
   7   4  -1  254.28   22.62
   7  -4  -1  280.98   19.46
  -6  -4   1   72.28   12.49
   6  -4  -1   89.69   12.69
   6   4  -1  103.49   14.98
  -6   4   1  127.38   15.23
   5  -4  -1  258.38   17.62
  -5   4   1  279.90   19.53
  -5  -4   1  258.77   19.05
   5   4  -1  249.75   19.52
   4  -4  -1  390.21   20.56
  -4  -4   1  406.72   22.34
  -4   4   1  448.10   24.06
  -4   4   1  392.16   13.45
   4   4  -1  372.52   22.98
   3  -4  -1   50.97    5.59
   3   4  -1   53.21   11.38
   3  -4  -1   52.46    9.14
  -3   4   1   60.75   11.11
  -3  -4   1   55.06    4.48
  -3  -4   1   38.90    9.29
  -2   4   1 1185.81   42.93
  -2  -4   1 1225.40   33.90
  -2  -4   1 1225.77   41.89
   2   4  -1 1196.05   43.72
   2  -4  -1 1218.42   38.81
   2  -4  -1 1218.70   37.36
  -1   4   1   66.37   12.61
   1  -4  -1   57.11    8.03
   1  -4  -1   67.01    8.56
   1   4  -1   70.52   12.41
  -1  -4   1   70.54    9.76
  -1  -4   1   64.65    6.83
   0  -4   1  890.78   30.65
   0   4  -1  856.58   34.43
   0  -4  -1  902.80   28.65
   0   4   1  884.22   34.26
   0  -4  -1  884.14   31.49
   0  -4   1  844.64   28.17
  -1  -4  -1   12.33    6.44
  -1   4  -1   16.96   10.18
   1   4   1   15.32   10.87
   1  -4   1   26.32    7.05
   1  -4   1   16.91    5.57
  -1  -4  -1   12.82    4.96
  -2  -4  -1   98.19   11.26
   2   4   1   99.22   13.04
   2  -4   1  119.37    8.61
  -2  -4  -1  100.19    7.89
   2  -4   1  149.73   11.92
  -2   4  -1  117.24   13.61
  -3   4  -1 1762.16   60.67
  -3  -4  -1 1837.82   59.55
  -3  -4  -1 1887.34   49.04
   3   4   1 1825.23   60.70
   3  -4   1 1892.33   51.23
   3  -4   1 1781.32   55.61
  -4  -4  -1   -2.72    7.92
   4   4   1   -8.65    8.58
   4  -4   1   -0.92    7.24
  -4  -4  -1    1.16    2.12
  -4   4  -1   13.66    8.85
  -5   4  -1  581.54   29.17
   5   4   1  589.06   29.44
  -5  -4  -1  652.69   30.07
   5  -4   1  601.28   27.04
  -6  -4  -1   33.19   10.13
  -6   4  -1   31.46   10.60
   6  -4   1   58.02   11.17
   6   4   1   54.19   12.20
   7  -4   1  421.76   23.27
   7   4   1  336.62   23.91
  -7   4  -1  358.29   25.82
  -7  -4  -1  365.81   23.71
   7   4   1  349.17   10.92
  -8  -4  -1  368.07   26.27
   8   4   1  360.87   12.24
   8  -4   1  346.99   23.28
   8   4   1  366.32   27.20
  -8   4  -1  417.22   27.18
   9  -4   1  373.08   24.82
  -9   4  -1  307.63   25.87
   9   4   1  296.38   25.48
  -9  -4  -1  312.81   26.31
   9   4   1  318.95   12.37
 -10   4  -1  284.12   28.01
 -10  -4  -1  284.35   26.88
  10   4   1  303.09   26.72
  10  -4   1  288.23   23.98
  11   4   1   12.05   13.20
 -11  -4  -1    5.52   11.35
 -11   4  -1    4.40   12.14
  11  -4   1  -11.30   10.23
 -12   4  -1   81.62   19.06
 -12  -4  -1   88.81   17.99
  12   4   1   85.63   19.06
  12  -4   1   88.18   17.06
  13  -4   1   11.83   12.33
 -13  -4  -1   18.94   14.47
  13   4   1   22.20   14.45
 -13   4  -1    7.99   12.72
 -14   4  -1  350.75   33.61
  14  -4   1  336.99   28.93
  14   4   1  339.03   32.66
 -14  -4  -1  338.16   30.58
 -15   4  -1   -6.66   15.58
  15  -4   1   11.97   15.40
  15   4   1    9.89   14.84
 -15  -4  -1    2.82   14.38
 -16   4  -1   56.24   21.11
  16   4   1   94.99   22.74
 -16  -4  -1   60.49   20.32
  16  -4   1   68.91   19.05
  16   5  -1    4.59   18.08
 -16  -5   1   18.44   16.82
 -16   5   1  -13.13   13.30
  16  -5  -1    4.54   14.97
 -15  -5   1    4.72   15.83
  15   5  -1   37.10   17.24
 -15   5   1   16.49   15.90
  15  -5  -1   19.09   15.67
 -14  -5   1   16.22   15.12
 -14   5   1   -8.88   13.19
  14  -5  -1  -17.00   12.76
  14   5  -1    3.13   13.62
  13   5  -1    1.65   13.40
 -13  -5   1  -13.31   11.83
  13  -5  -1   -5.11   14.00
 -13   5   1    0.71   12.82
  12   5  -1   51.19   17.10
  12  -5  -1   77.34   17.60
 -12  -5   1   47.71   15.64
 -12   5   1   87.94   20.01
 -11  -5   1  -17.88    9.28
  11  -5  -1   13.32   12.49
  11   5  -1   -1.13   13.37
 -11   5   1    3.93   12.50
 -10   5   1  802.12   43.00
 -10  -5   1  776.73   41.40
  10  -5  -1  812.89   39.45
  10   5  -1  759.88   42.94
  -9   5   1   -0.13   10.58
   9  -5  -1   -5.11   10.05
  -9  -5   1   14.81   13.00
   9   5  -1   -5.87   11.82
   8  -5  -1   66.55   14.14
  -8   5   1   64.45   14.98
   8   5  -1   71.47   16.08
  -8  -5   1   37.28   12.85
  -7   5   1   39.50   12.39
   7  -5  -1   29.37   11.80
   7   5  -1   32.80   13.18
  -7  -5   1   17.00   10.49
  -6   5   1  404.07   25.63
   6   5  -1  385.88   26.06
   6  -5  -1  424.31   23.87
  -6  -5   1  387.92   25.28
   5  -5  -1   13.68    8.80
  -5   5   1   12.49    9.81
  -5   5   1    9.50    3.16
  -5  -5   1    6.43    8.40
   5   5  -1   14.72   10.54
   4  -5  -1  694.32   28.47
   4   5  -1  653.68   32.18
   4  -5  -1  648.67   21.12
  -4  -5   1  646.88   30.33
  -4   5   1  633.37   31.00
  -3  -5   1   72.87   11.59
   3   5  -1   83.80   14.24
   3  -5  -1   61.13   10.50
  -3  -5   1   80.63    6.44
  -3   5   1  101.62   14.78
   3  -5  -1   96.63    8.40
  -2  -5   1   43.13   10.12
   2   5  -1   43.59   13.35
  -2  -5   1   51.36    6.36
   2  -5  -1   94.70   11.99
   2  -5  -1   63.54    8.48
  -2   5   1   56.98   14.06
  -1  -5   1    1.26    5.22
   1  -5  -1   19.73    8.11
   1  -5  -1    4.10    6.28
  -1   5   1   15.62   11.70
  -1  -5   1    4.48    6.17
   1   5  -1   -7.95   11.40
   0   5  -1  183.99   18.52
   0  -5  -1  206.35   13.48
   0  -5   1  244.30   15.24
   0  -5   1  215.96   13.40
   0   5   1  198.56   19.54
   0  -5  -1  192.58   15.02
   1   5   1   99.19   15.40
   1  -5   1  150.35   12.49
  -1  -5  -1  125.39   13.42
  -1  -5  -1  125.26   10.66
  -1   5  -1  169.76   19.06
   1  -5   1  160.68   13.73
  -2   5  -1   36.65   11.59
   2   5   1   10.72   12.46
   2  -5   1    7.60    7.23
  -2  -5  -1   22.42    5.70
   2  -5   1   19.31    5.90
  -2  -5  -1   23.32    7.98
   3  -5   1  285.66   18.74
   3  -5   1  346.18   13.97
  -3  -5  -1  345.37   12.75
   3   5   1  313.95   24.33
  -3   5  -1  327.12   22.57
  -3  -5  -1  354.93   22.08
  -4  -5  -1  590.71   17.38
  -4   5  -1  600.23   30.16
  -4  -5  -1  587.54   29.60
   4   5   1  517.06   30.12
   4  -5   1  658.57   28.09
  -5   5  -1   10.21   10.32
  -5  -5  -1    5.26    8.53
   5   5   1   12.38   10.63
   5  -5   1   23.48    9.37
   6  -5   1  484.08   26.24
   6   5   1  493.92   29.10
  -6   5  -1  476.26   28.55
  -6  -5  -1  553.54   29.47
  -7   5  -1   14.00   11.71
   7  -5   1  -10.29    8.59
  -7  -5  -1   24.37   11.06
   7   5   1    4.11   10.40
   8   5   1  291.75   25.28
  -8  -5  -1  291.13   25.88
   8  -5   1  237.12   21.48
  -8   5  -1  235.25   24.24
  -9  -5  -1  225.77   24.05
   9   5   1  322.53   27.70
   9  -5   1  316.77   24.80
  -9   5  -1  335.67   27.51
 -10  -5  -1   65.47   15.60
 -10   5  -1   23.63   13.34
  10  -5   1   80.59   17.21
  10   5   1   46.61   17.46
 -11   5  -1    5.30   12.11
  11   5   1    7.47   13.52
 -11  -5  -1   -4.52   10.86
  11  -5   1    9.95   12.38
  12  -5   1    7.90   12.49
  12   5   1   16.89   13.96
 -12  -5  -1    8.15   14.22
 -12   5  -1   16.79   14.33
  13  -5   1   74.38   18.93
 -13   5  -1   57.31   18.16
  13   5   1   68.05   18.87
 -13  -5  -1   65.44   19.45
  14   5   1    2.67   14.96
 -14  -5  -1   42.92   17.62
  14  -5   1   40.68   17.74
 -14   5  -1   21.75   15.45
  15  -5   1    5.20   14.51
 -15   5  -1   20.03   15.74
 -15  -5  -1   11.68   16.84
  15   5   1   27.57   18.21
  16   5   1   84.88   23.55
  16  -5   1  118.24   22.73
 -16   5  -1   81.26   23.09
 -16  -5  -1   69.03   22.28
  15  -6  -1   14.44   16.28
 -15   6   1   36.41   19.10
 -15  -6   1   33.86   18.58
  15   6  -1   30.07   20.01
  14  -6  -1  -22.39   14.90
  14   6  -1   -7.93   13.51
 -14   6   1    7.82   14.56
 -14  -6   1    5.21   14.16
  13   6  -1   85.57   22.24
 -13  -6   1   74.37   19.11
  13  -6  -1   73.25   19.00
 -13   6   1   70.29   20.62
 -12  -6   1   46.22   16.75
 -12   6   1   41.33   17.82
  12  -6  -1   35.15   16.45
  12   6  -1   81.64   21.51
  11   6  -1  212.84   26.65
 -11   6   1  202.43   25.57
 -11  -6   1  196.30   26.13
  11  -6  -1  299.99   27.02
  10  -6  -1   62.15   17.18
 -10  -6   1   22.51   13.55
 -10   6   1   51.53   17.84
  10   6  -1   60.11   17.84
   9   6  -1  446.51   33.15
  -9  -6   1  387.09   30.04
  -9   6   1  443.88   33.15
   9  -6  -1  480.76   30.48
  -8   6   1   13.68   12.39
   8  -6  -1    6.35   11.50
  -8  -6   1   -3.61   10.08
   8   6  -1    3.84   13.93
   7   6  -1  215.25   24.14
  -7   6   1  258.15   25.01
  -7  -6   1  238.53   22.80
   7  -6  -1  214.26   22.03
  -6   6   1   58.19   15.40
   6  -6  -1   35.48   11.80
  -6  -6   1   15.55   10.64
   6   6  -1   35.16   14.38
   5   6  -1  505.79   32.17
  -5   6   1  479.16   16.34
  -5  -6   1  468.14   27.88
   5  -6  -1  500.48   26.16
  -5   6   1  443.33   28.09
  -4  -6   1  186.18   18.96
   4   6  -1  175.97   20.79
   4  -6  -1  160.44    9.86
   4  -6  -1  187.69   16.68
  -4   6   1  124.37   16.85
  -4  -6   1  152.75    6.96
   3  -6  -1   -0.72    7.44
   3   6  -1    4.01   11.60
   3  -6  -1   11.48    5.37
  -3   6   1    2.37   11.32
  -3  -6   1   -3.30    7.07
  -3  -6   1    1.04    4.27
  -2  -6   1    0.18    6.72
   2   6  -1   10.24   12.37
  -2   6   1    8.90   10.60
   2  -6  -1    0.24    5.60
   2  -6  -1   -2.74    8.04
  -2  -6   1    6.60    5.53
  -1   6   1   -1.37   10.83
  -1  -6   1   -3.77    5.69
   1  -6  -1    4.35    6.23
   1   6  -1   -6.12   11.06
  -1  -6   1    1.99    6.17
   1  -6  -1   -2.01    7.48
   0  -6   1  354.68   19.32
   0   6   1  323.43   23.89
   0  -6  -1  336.47   19.82
   0  -6  -1  341.57   17.53
   0   6  -1  339.55   24.56
   0  -6   1  312.96   17.18
   1   6   1  395.77   26.22
   1  -6   1  411.59   20.17
  -1  -6  -1  407.91   22.32
   1  -6   1  384.09   19.80
  -1  -6  -1  436.46   18.52
  -1   6  -1  391.68   26.51
   2   6   1    8.05   12.10
   2  -6   1    6.01    5.36
  -2   6  -1    7.68   10.71
  -2  -6  -1   13.90    5.64
   2  -6   1    9.00    7.23
  -2  -6  -1   12.77    8.77
   3  -6   1  218.15   16.49
  -3   6  -1  217.39   21.07
  -3  -6  -1  204.44   10.84
  -3  -6  -1  160.93   17.07
   3  -6   1  202.58   12.07
   3   6   1  210.82   21.27
   4   6   1   27.21   13.37
  -4   6  -1   21.77   11.21
  -4  -6  -1   35.21   11.11
   4  -6   1   36.18    9.90
   4  -6   1   36.05    5.09
  -4  -6  -1   38.67    4.66
  -5   6  -1   32.94   12.08
  -5  -6  -1   29.14   11.39
   5  -6   1   43.06   11.11
   5   6   1   53.44   15.87
   6  -6   1   80.51   14.61
  -6  -6  -1   77.01   15.38
   6   6   1   80.19   16.49
  -6   6  -1  102.95   16.82
  -7   6  -1  391.36   29.41
   7  -6   1  350.75   25.06
  -7  -6  -1  360.06   27.35
   7   6   1  414.88   31.44
   8  -6   1   16.11   11.75
   8   6   1   25.04   14.45
  -8   6  -1    8.83   11.89
  -8  -6  -1   20.27   12.15
   9  -6   1  639.54   35.53
  -9  -6  -1  506.04   34.14
  -9   6  -1  530.87   35.39
   9   6   1  593.18   38.67
 -10  -6  -1   37.82   14.20
  10   6   1    9.48   13.86
  10  -6   1   11.07   14.35
 -10   6  -1   32.99   15.18
 -11  -6  -1   50.91   16.87
 -11   6  -1   68.73   18.07
  11   6   1   85.53   19.83
  11  -6   1   91.02   18.46
 -12   6  -1   -0.99   12.37
 -12  -6  -1   18.07   14.17
  12  -6   1   18.72   14.39
  12   6   1   10.17   14.70
 -13  -6  -1   -1.55   15.22
  13  -6   1   15.97   14.81
  13   6   1    9.78   17.18
 -13   6  -1   -4.70   14.27
  14  -6   1   27.62   18.81
 -14   6  -1   44.14   20.08
  14   6   1   46.72   19.18
 -14  -6  -1   25.78   18.06
 -15  -6  -1  120.80   24.69
  15   6   1   80.76   23.18
  15  -6   1  131.01   25.63
 -15   6  -1   89.54   22.60
  15  -7  -1   -4.64   16.01
 -15  -7   1    4.34   15.92
 -15   7   1    9.36   16.91
 -14  -7   1   -1.92   15.39
  14   7  -1   34.90   19.12
 -14   7   1    7.18   15.26
  14  -7  -1  -11.86   16.60
  13   7  -1    4.41   16.05
  13  -7  -1   13.90   15.26
 -13   7   1    9.06   16.90
 -13  -7   1    5.53   14.30
 -12   7   1   30.30   17.51
  12   7  -1  -22.90   16.44
  12  -7  -1   13.33   16.98
 -12  -7   1   26.84   17.23
 -11  -7   1   32.10   15.80
 -11   7   1  -11.30   12.58
  11   7  -1   16.04   15.67
  11  -7  -1    8.34   14.40
 -10  -7   1   93.00   19.24
 -10   7   1   76.80   18.34
  10  -7  -1  122.80   20.23
  10   7  -1   71.57   20.15
   9  -7  -1   10.40   12.99
  -9   7   1   -9.22   10.71
  -9  -7   1   -4.67   11.05
   9   7  -1    0.83   15.02
  -8   7   1   85.72   18.21
  -8  -7   1   85.81   17.16
   8   7  -1  101.40   22.36
   8  -7  -1  116.95   18.65
  -7  -7   1    1.96   10.92
   7   7  -1   -6.79   14.40
  -7   7   1    5.49   11.85
   7  -7  -1   -8.40   10.66
  -6  -7   1   39.56   14.37
  -6   7   1   38.90   15.77
   6   7  -1   10.54   14.89
   6  -7  -1   34.89   12.58
   5  -7  -1   29.17   11.48
  -5   7   1   27.50   13.06
   5   7  -1   11.44   14.96
  -5  -7   1   11.48   10.29
   4  -7  -1  165.67   11.39
  -4  -7   1  138.86    8.29
   4  -7  -1  145.56   16.80
   4   7  -1  127.01   20.27
  -4   7   1  180.22   22.01
  -4  -7   1  143.91   17.30
  -3  -7   1  189.33   11.60
   3  -7  -1  192.81   13.69
  -3   7   1  145.54   19.68
   3  -7  -1  175.03   17.68
   3   7  -1  218.46   24.62
  -3  -7   1  168.51   18.86
  -2  -7   1  123.15   10.47
  -2   7   1  146.87   18.94
   2  -7  -1  116.65   14.30
   2   7  -1  123.95   20.46
   2  -7  -1  116.93   12.60
  -2  -7   1   88.55   13.18
  -1  -7   1  310.17   20.88
   1  -7  -1  308.84   19.41
  -1  -7   1  348.26   17.73
   1  -7  -1  330.72   20.43
   1   7  -1  321.67   26.71
  -1   7   1  323.15   25.71
   0   7   1   32.89   13.76
   0  -7   1   -3.27    6.43
   0  -7  -1    4.54    8.17
   0   7  -1    7.91   14.07
   0  -7   1    5.27    7.24
   0  -7  -1  -10.39    6.63
  -1  -7  -1   49.94    9.10
   1  -7   1   56.14    9.67
   1  -7   1   54.66   10.38
  -1  -7  -1   60.90   12.48
  -1   7  -1   57.94   15.20
   1   7   1   58.83   15.17
  -2  -7  -1  135.29   11.77
   2  -7   1  104.61   11.86
  -2   7  -1  125.76   18.09
   2   7   1  122.46   19.11
  -2  -7  -1  124.22   15.64
   2  -7   1  137.59   14.61
   3  -7   1   20.82    9.43
  -3  -7  -1   27.09    6.29
  -3   7  -1   24.89   13.62
   3  -7   1   39.43    7.62
   3   7   1   17.11   14.01
  -3  -7  -1   22.30   10.07
  -4   7  -1  454.66   30.77
   4  -7   1  462.06   18.50
   4  -7   1  465.04   25.85
   4   7   1  458.55   33.13
  -4  -7  -1  456.68   16.49
  -4  -7  -1  484.67   29.92
  -5  -7  -1  106.03   16.87
   5   7   1  114.37   19.73
  -5   7  -1  130.14   19.47
   5  -7   1  137.96   17.92
   6  -7   1  283.66   23.07
  -6  -7  -1  275.36   26.66
  -6   7  -1  295.46   26.53
   6   7   1  255.27   26.67
   7   7   1   29.68   17.70
   7  -7   1   44.95   13.52
  -7  -7  -1    7.35   11.68
  -7   7  -1   50.74   15.12
  -8  -7  -1   40.04   14.12
   8   7   1   41.01   16.79
  -8   7  -1   20.86   14.11
   8  -7   1   44.89   14.43
  -9   7  -1   59.61   18.56
   9   7   1   70.77   20.81
  -9  -7  -1   67.65   17.31
   9  -7   1   77.12   16.90
 -10  -7  -1   77.68   18.90
 -10   7  -1  133.30   23.05
  10   7   1  129.67   23.90
  10  -7   1  127.74   20.60
 -11  -7  -1  117.02   22.07
  11   7   1  149.18   24.96
 -11   7  -1  125.35   23.14
  11  -7   1  156.03   22.89
 -12  -7  -1   20.96   15.40
 -12   7  -1    3.43   15.55
  12  -7   1   -1.08   13.56
  12   7   1   20.21   18.09
 -13  -7  -1   41.38   17.82
  13   7   1   20.11   17.29
 -13   7  -1   18.23   17.58
  13  -7   1    2.46   16.04
  14   7   1   12.07   19.02
 -14  -7  -1  -18.45   16.26
  14  -7   1   10.58   15.99
 -14   7  -1    2.69   16.06
 -14   8   1  148.58   30.08
 -14  -8   1   67.99   23.70
  14   8  -1   96.36   27.15
  14  -8  -1   48.43   20.81
  13   8  -1    0.35   18.64
  13  -8  -1   10.15   16.43
 -13   8   1  -14.87   13.72
 -13  -8   1   21.34   16.75
  12  -8  -1   31.61   17.71
 -12   8   1    8.46   15.15
  12   8  -1   36.30   19.19
 -12  -8   1   30.43   18.33
 -11   8   1  -17.18   14.22
 -11  -8   1  -12.44   14.39
  11  -8  -1    1.36   14.11
  11   8  -1   -8.30   16.17
 -10   8   1  -15.44   11.60
  10   8  -1  -16.12   14.67
  10  -8  -1   -3.45   14.85
 -10  -8   1  -10.54   14.25
  -9   8   1   15.51   14.48
   9  -8  -1   29.16   16.35
  -9  -8   1   52.63   17.10
   9   8  -1   28.54   18.21
   8  -8  -1   26.81   13.89
  -8  -8   1    6.33   12.14
   8   8  -1   51.06   19.01
  -8   8   1   13.57   13.09
  -7  -8   1    8.84   13.83
   7  -8  -1   -5.24   11.59
  -7   8   1   29.41   14.93
   7   8  -1   15.08   17.55
  -6   8   1  153.11   22.34
   6  -8  -1  155.04   19.75
  -6  -8   1  163.43   21.11
   6   8  -1  164.45   24.39
  -5  -8   1   42.13   13.88
   5   8  -1   10.83   16.39
  -5   8   1   47.32   16.17
   5  -8  -1   77.76   15.17
   4  -8  -1  245.61   23.04
  -4  -8   1  247.74   22.97
   4   8  -1  271.92   27.96
  -4   8   1  290.19   26.95
   4  -8  -1  243.96   15.15
  -3   8   1   62.80   17.06
   3  -8  -1   68.56   10.60
  -3  -8   1   80.97    9.26
   3   8  -1   74.04   19.57
   3  -8  -1   49.46   12.31
  -3  -8   1   57.44   13.38
  -2   8   1  266.46   26.01
  -2  -8   1  245.08   21.94
   2   8  -1  228.55   25.98
  -2  -8   1  235.97   15.25
   2  -8  -1  244.93   18.30
   2  -8  -1  241.76   20.51
  -1   8   1   20.28   15.25
  -1  -8   1   24.14    8.95
   1  -8  -1    7.87    8.80
  -1  -8   1    7.13    9.15
   1   8  -1   30.33   16.25
   1  -8  -1    4.10    8.65
   0  -8   1  118.33   14.55
   0   8   1  137.80   21.18
   0  -8  -1  129.08   15.68
   0   8  -1  121.09   20.49
   0  -8   1  110.33   13.71
   0  -8  -1  131.46   14.29
  -1  -8  -1   38.32    9.70
  -1   8  -1   36.45   16.38
   1  -8   1   60.99   11.20
   1   8   1    4.79   15.18
   1  -8   1   34.44   10.96
  -1  -8  -1   39.53   12.17
   2  -8   1  229.39   18.48
   2   8   1  201.31   24.42
   2  -8   1  221.83   17.14
  -2  -8  -1  225.29   15.70
  -2  -8  -1  245.76   22.39
  -2   8  -1  254.31   25.65
  -3   8  -1   57.24   17.28
   3   8   1   82.89   20.05
   3  -8   1   83.83   14.72
  -3  -8  -1  104.97   17.01
   3  -8   1   97.21   11.28
  -3  -8  -1   88.14    9.60
   4   8   1    1.66   17.58
  -4   8  -1   20.77   15.23
   4  -8   1   23.59    6.28
  -4  -8  -1   22.12   11.50
   4  -8   1   17.46   12.56
  -5   8  -1   16.44   13.97
   5   8   1  -28.45   14.07
  -5  -8  -1  -14.47   11.01
   5  -8   1   -7.32    9.77
  -6  -8  -1   43.29   14.58
   6   8   1   27.79   17.78
  -6   8  -1   40.49   15.82
   6  -8   1   36.42   13.21
  -7   8  -1   17.49   13.97
  -7  -8  -1   15.87   12.91
   7   8   1   15.62   16.86
   7  -8   1    6.15   11.99
   8   8   1    7.53   17.96
  -8   8  -1   -0.53   12.94
  -8  -8  -1   12.95   12.56
   8  -8   1   26.89   13.49
  -9   8  -1   13.53   14.39
   9   8   1   24.77   18.64
  -9  -8  -1   40.05   15.58
   9  -8   1   58.59   16.51
 -10   8  -1   79.25   19.63
 -10  -8  -1   62.57   18.74
  10  -8   1   87.36   19.01
  10   8   1   86.52   21.49
  11  -8   1   10.68   14.46
 -11  -8  -1   -1.24   16.09
 -11   8  -1  -20.49   14.09
  11   8   1   -8.48   14.82
  12  -8   1  122.98   23.23
  12   8   1  120.00   25.03
 -12  -8  -1   88.67   23.19
 -12   8  -1  108.41   23.90
 -13   8  -1  -17.48   14.88
  13  -8   1    5.87   17.39
  13   8   1   43.65   19.97
 -13  -8  -1  -11.68   17.34
 -13  -9   1   53.84   20.94
 -13   9   1   42.65   19.63
  13   9  -1   49.30   25.66
  13  -9  -1   60.29   21.62
 -12   9   1   16.86   16.36
  12   9  -1    4.92   19.47
 -12  -9   1   12.42   16.51
  12  -9  -1   31.86   18.06
 -11  -9   1   19.16   15.37
  11   9  -1  -11.24   20.42
 -11   9   1  -11.72   14.66
  11  -9  -1   11.47   15.06
 -10   9   1   -7.48   13.65
 -10  -9   1   17.43   14.15
  10   9  -1    9.50   18.57
  10  -9  -1   11.60   15.30
   9  -9  -1   -2.02   14.30
   9   9  -1   -0.66   17.79
  -9  -9   1    2.79   12.51
  -9   9   1    3.22   15.51
   8   9  -1   35.68   19.50
   8  -9  -1   13.13   14.00
  -8  -9   1    9.37   13.27
  -8   9   1   29.09   16.49
   7   9  -1  -16.80   15.54
  -7  -9   1    1.21   12.74
  -7   9   1   -0.16   14.07
   7  -9  -1    2.77   12.51
  -6  -9   1   15.77   13.32
   6  -9  -1   12.93   14.21
  -6   9   1   39.83   16.14
   6   9  -1   16.48   18.23
   5  -9  -1  130.84   19.74
   5   9  -1  129.19   24.74
  -5  -9   1  101.25   18.89
  -5   9   1   91.34   21.50
  -4  -9   1   10.37   12.99
   4  -9  -1   -5.79   10.78
  -4   9   1   -8.56   13.54
   4   9  -1   -1.70   17.79
  -3   9   1  403.11   32.99
   3  -9  -1  455.54   23.94
  -3  -9   1  441.23   30.35
   3   9  -1  507.59   40.50
   3  -9  -1  408.84   27.88
  -2  -9   1   15.19   11.04
  -2   9   1   18.67   15.74
  -2  -9   1    5.25    8.65
   2  -9  -1   20.63    9.05
   2  -9  -1   14.09   11.45
   2   9  -1   41.94   19.64
   1  -9  -1  230.15   20.06
  -1  -9   1  197.49   20.94
   1  -9  -1  239.04   20.57
   1   9  -1  311.40   32.15
  -1  -9   1  229.54   18.03
  -1   9   1  200.57   25.65
   0  -9   1   40.35   11.22
   0   9   1   31.00   19.62
   0   9  -1   32.88   20.23
   0  -9  -1   20.61   11.15
   0  -9   1   23.98   10.32
   0  -9  -1   27.24   11.38
  -1  -9  -1  311.97   19.49
   1   9   1  311.60   32.23
   1  -9   1  307.57   22.26
  -1   9  -1  325.27   31.52
   1  -9   1  297.78   21.73
  -1  -9  -1  291.35   24.84
   2  -9   1   86.90   13.03
  -2   9  -1   85.05   20.01
  -2  -9  -1  109.67   18.04
   2   9   1   96.72   21.80
  -2  -9  -1   83.32   11.47
   2  -9   1   72.70   14.48
   3  -9   1  119.26   17.40
  -3  -9  -1   75.20   15.87
   3  -9   1  103.14   12.65
  -3   9  -1   91.77   22.27
   3   9   1  132.66   25.36
  -4  -9  -1  206.53   24.96
  -4   9  -1  132.33   22.99
   4   9   1  235.32   29.11
   4  -9   1  154.58   18.85
  -5  -9  -1   27.64   14.81
   5   9   1    6.62   19.64
   5  -9   1    8.30   11.28
  -5   9  -1    7.39   14.64
   6   9   1  107.41   23.17
  -6  -9  -1   74.14   17.72
  -6   9  -1  124.48   22.38
   6  -9   1  153.19   19.91
  -7  -9  -1   36.68   15.50
  -7   9  -1   71.19   19.37
   7  -9   1   45.20   14.95
   7   9   1   54.54   19.53
  -8  -9  -1   -0.79   12.64
   8   9   1    6.12   17.55
   8  -9   1   11.76   15.04
  -8   9  -1  -13.83   14.43
   9  -9   1  107.52   21.79
   9   9   1  129.26   25.17
  -9  -9  -1   90.28   20.64
  -9   9  -1  118.69   24.26
 -10  -9  -1   59.23   19.07
  10   9   1   47.71   21.05
  10  -9   1   68.25   20.66
 -10   9  -1   40.55   18.62
 -11  -9  -1   58.28   21.07
  11  -9   1   58.92   18.62
 -11   9  -1   43.10   20.02
  11   9   1   48.83   23.35
  12   9   1  -14.77   19.49
 -12   9  -1    0.17   15.98
  12  -9   1    8.04   16.38
 -12  -9  -1   -8.26   15.74
 -11  10   1   20.48   18.88
 -11 -10   1    3.23   17.77
  11 -10  -1   44.52   20.07
  11  10  -1  -10.49   21.95
 -10  10   1   11.91   15.78
 -10 -10   1    6.14   15.48
  10  10  -1    8.56   20.23
  10 -10  -1    4.87   17.38
   9 -10  -1   75.12   20.11
   9  10  -1   75.34   24.30
  -9 -10   1   93.21   21.48
  -9  10   1   91.93   22.01
  -8  10   1   21.26   16.21
  -8 -10   1   53.50   17.35
   8  10  -1   24.04   20.71
   8 -10  -1   36.52   16.05
  -7  10   1  432.34   36.79
   7 -10  -1  374.13   31.08
   7  10  -1  410.24   39.84
  -7 -10   1  424.89   35.99
  -6 -10   1    9.79   13.62
  -6  10   1   22.51   16.12
   6  10  -1    1.80   21.50
   6 -10  -1   21.62   13.90
   5 -10  -1   17.05   13.21
  -5  10   1   41.36   19.24
   5  10  -1   48.37   23.89
  -5 -10   1   12.23   12.10
   4  10  -1  114.94   24.95
  -4  10   1  113.83   22.43
  -4 -10   1  145.73   21.77
   4 -10  -1  140.90   19.38
  -3  10   1   20.85   16.88
   3 -10  -1   38.38   14.61
  -3 -10   1   40.57   13.08
   3  10  -1   16.11   21.66
   2 -10  -1  249.65   20.31
   2 -10  -1  190.68   20.87
  -2  10   1  322.58   33.39
   2  10  -1  185.85   28.30
  -2 -10   1  191.04   22.33
  -1 -10   1   70.52   14.68
  -1  10   1   80.47   20.93
   1  10  -1   58.60   21.36
   1 -10  -1   46.64   12.94
  -1 -10   1   75.04   13.03
   1 -10  -1   70.06   14.65
   0  10  -1  120.08   24.60
   0 -10  -1  148.91   18.99
   0  10   1  147.81   25.11
   0 -10  -1  151.79   17.42
   0 -10   1  161.68   17.50
   0 -10   1  119.42   17.34
   1 -10   1   99.68   15.50
  -1  10  -1   68.78   22.66
   1 -10   1   74.82   13.99
  -1 -10  -1   81.35   16.39
  -1 -10  -1   78.78   13.28
   1  10   1   87.82   22.29
   2 -10   1    2.81   11.46
  -2  10  -1    6.45   16.72
   2 -10   1    5.65    8.33
  -2 -10  -1    1.36    9.84
   2  10   1   23.63   18.79
  -3 -10  -1   76.93   17.42
   3 -10   1   84.07   16.37
  -3  10  -1  103.45   22.18
   3  10   1   95.23   26.13
  -4  10  -1   94.71   22.68
  -4 -10  -1   88.93   18.89
   4 -10   1   93.62   16.83
   4  10   1  102.78   23.63
   5 -10   1  218.71   24.63
  -5 -10  -1  144.29   23.62
   5  10   1  183.98   30.52
  -5  10  -1  156.36   25.04
  -6  10  -1   -5.07   14.77
  -6 -10  -1   10.22   13.25
   6  10   1   29.94   22.87
   6 -10   1    7.12   12.73
  -7 -10  -1  120.92   22.40
   7 -10   1  109.74   20.33
  -7  10  -1  116.94   23.59
   7  10   1   83.01   24.17
  -8 -10  -1   26.37   16.09
   8 -10   1   30.75   15.62
   8  10   1   60.96   22.58
  -8  10  -1   52.02   19.16
  -9  10  -1   11.71   16.01
  -9 -10  -1    3.05   16.73
   9 -10   1    2.43   14.84
   9  10   1  -12.67   17.41
  10  10   1   52.57   22.58
  10 -10   1   27.28   17.44
 -10  10  -1   43.66   19.73
 -10 -10  -1    9.12   17.56
  11  10   1   27.01   24.13
  11 -10   1   10.71   17.84
 -11  10  -1   27.19   19.37
 -11 -10  -1    7.48   18.46
 -10  11   1   37.19   19.49
  10  11  -1   90.50   29.96
 -10 -11   1   39.44   20.63
  10 -11  -1   40.49   21.72
   9 -11  -1    5.80   15.96
  -9  11   1  -29.24   12.68
   9  11  -1  -37.79   22.51
  -9 -11   1   -0.41   16.17
   8 -11  -1  413.33   34.29
  -8 -11   1  365.92   38.27
  -8  11   1  383.90   39.58
   8  11  -1  335.21   40.49
   7 -11  -1   34.11   18.82
   7  11  -1    4.46   21.78
  -7  11   1    3.91   16.20
  -7 -11   1   28.21   17.06
  -6  11   1   71.08   21.57
   6  11  -1   75.93   25.23
  -6 -11   1   92.76   21.12
   6 -11  -1   91.34   20.79
  -5 -11   1   18.62   12.56
  -5  11   1   -2.78   15.84
   5 -11  -1   23.96   14.74
   5  11  -1   20.94   21.41
  -4 -11   1   57.55   15.54
  -4  11   1   60.30   20.75
   4 -11  -1   76.36   16.65
   4  11  -1   71.04   24.76
   3 -11  -1    4.36   13.31
  -3  11   1  -43.87   13.50
   3  11  -1  -20.93   18.66
  -3 -11   1    8.69   12.41
  -2 -11   1   -2.93   10.10
   2  11  -1  -33.89   17.10
   2 -11  -1   -8.19   11.46
  -2  11   1    5.28   17.62
  -1  11   1   24.74   18.84
   1 -11  -1   11.27   10.03
   1  11  -1   10.54   21.11
   1 -11  -1   24.83   12.52
  -1 -11   1   27.90   12.59
   0 -11  -1    8.17   10.81
   0  11   1   17.15   19.38
   0 -11   1   12.11   11.55
   0 -11  -1    2.71   10.44
   0  11  -1   -5.76   19.06
   0 -11   1    2.00    9.89
   1 -11   1   20.03   12.56
  -1 -11  -1   20.17   12.22
   1  11   1   36.97   22.72
   1 -11   1   20.69   11.01
  -1  11  -1    1.19   20.46
   2 -11   1  208.31   22.06
  -2 -11  -1  226.42   26.59
  -2  11  -1  250.90   33.93
   2  11   1  272.91   33.19
  -3  11  -1   27.20   21.68
  -3 -11  -1   37.94   14.86
   3  11   1   48.43   22.25
   3 -11   1   24.39   14.26
   4 -11   1  175.31   22.94
   4  11   1  218.01   33.22
  -4  11  -1  193.23   30.79
  -4 -11  -1  153.92   23.74
   5  11   1   17.29   20.47
   5 -11   1    5.58   14.64
  -5  11  -1   14.10   19.11
  -5 -11  -1   13.02   13.18
  -6  11  -1  194.42   29.29
   6  11   1  180.43   33.65
  -6 -11  -1  205.85   27.48
   6 -11   1  288.55   29.42
   7 -11   1    3.37   14.22
   7  11   1   -2.54   21.26
  -7  11  -1   -6.98   16.01
  -7 -11  -1   -8.13   12.40
  -8 -11  -1   41.66   18.05
   8  11   1   73.97   26.79
   8 -11   1   16.32   16.40
  -8  11  -1   38.00   20.92
   9 -11   1   10.71   18.37
   9  11   1   29.30   22.74
  -9  11  -1   13.83   16.90
  -9 -11  -1   16.86   15.95
  -7  12   1   52.21   21.53
  -7 -12   1   22.65   17.02
   7 -12  -1   60.94   21.80
   7  12  -1   16.24   26.95
   6  12  -1  -15.82   24.30
   6 -12  -1   -9.88   16.70
  -6 -12   1  -10.30   14.38
  -6  12   1    5.04   19.46
   5 -12  -1   -0.91   13.36
  -5  12   1   25.58   19.08
   5  12  -1   10.63   22.51
  -5 -12   1   11.30   14.11
  -4 -12   1   14.43   14.11
  -4  12   1   -0.60   17.27
   4  12  -1    2.58   20.97
   4 -12  -1    7.26   15.56
   3  12  -1   23.20   22.78
   3 -12  -1   43.77   16.58
  -3 -12   1   14.50   12.71
  -3  12   1    0.07   18.40
  -2  12   1   22.14   19.81
   2  12  -1    9.80   22.40
  -2 -12   1   24.75   13.06
   2 -12  -1   20.82   15.20
  -1 -12   1   22.99   13.00
   1 -12  -1   22.84   16.08
  -1  12   1   10.27   20.27
   1  12  -1   18.58   24.60
   0 -12   1   21.67   11.88
   0  12   1  -15.11   18.87
   0 -12  -1   18.10   11.38
   0  12  -1   -4.52   22.71
   1  12   1   -5.10   20.75
  -1 -12  -1    2.06   11.18
   1 -12   1    8.17   14.68
  -1  12  -1   -7.39   18.81
  -2  12  -1   -8.54   19.05
  -2 -12  -1   10.21   12.55
   2  12   1  -20.29   19.48
   2 -12   1   -9.38   12.73
   3  12   1   54.81   26.04
  -3  12  -1   14.85   22.37
   3 -12   1   68.63   17.82
  -3 -12  -1   44.13   15.16
  -4  12  -1   12.39   19.31
   4  12   1   19.52   24.14
   4 -12   1  -20.91   13.32
  -4 -12  -1   11.45   12.94
   5 -12   1   43.80   16.36
   5  12   1   31.35   27.23
  -5 -12  -1   48.38   18.27
  -5  12  -1   46.62   23.70
  -6 -12  -1   24.82   16.37
   6 -12   1   16.24   15.50
  -6  12  -1  -20.94   15.34
   6  12   1   -1.58   21.64
  -7  12  -1   48.18   21.66
  -7 -12  -1   59.38   19.25
   7 -12   1   48.23   20.42
   7  12   1   25.80   24.15
  -4  13   1   -8.27   18.58
   4 -13  -1   -4.78   15.83
  -4 -13   1   21.55   13.99
   4  13  -1  -14.10   26.29
  -3  13   1   33.44   25.35
   3 -13  -1   15.38   17.49
  -3 -13   1   48.18   16.76
   3  13  -1   41.39   29.38
   2  13  -1  -28.50   25.57
  -2 -13   1   16.92   13.29
  -2  13   1  -35.85   20.79
  -1  13   1   71.78   26.72
   1  13  -1   51.41   26.87
   0  13  -1  -38.08   22.27
   0  13   1   -4.83   20.74
  -1 -13  -1  128.26   21.68
   1  13   1  106.11   31.12
  -1  13  -1   55.66   26.30
  -2 -13  -1   10.78   13.15
  -2  13  -1  -15.39   20.39
   2  13   1   19.54   24.78
   3 -13   1   24.05   16.93
   3  13   1    0.85   23.82
  -3 -13  -1   18.22   14.23
  -3  13  -1   15.37   21.87
  -4  13  -1   15.64   21.58
   4 -13   1   22.28   17.41
  -4 -13  -1   27.44   15.48
   4  13   1   10.29   23.85
 -17   0   2   14.96   19.25
 -16   0   2  260.94   33.84
  15   0  -2   12.28   11.36
 -15   0   2    3.49   10.90
 -15   0   2   -5.16   11.97
 -14   0   2  181.48   20.10
 -14   0   2  242.36   28.71
  14   0  -2  223.74   21.05
 -13   0   2    3.08    9.47
 -13   0   2   14.43   13.97
  13   0  -2    3.41    9.88
  12   0  -2  139.32   16.53
 -12   0   2  107.40   15.30
 -12   0   2  118.22   20.35
  11   0  -2  -10.71    8.10
 -11   0   2   -1.60   10.98
 -11   0   2    8.65    9.23
 -10   0   2   -1.05    9.82
  10   0  -2    6.63    8.15
 -10   0   2   -1.81    7.39
  -9   0   2    2.66    9.13
   9   0  -2    3.93    7.23
  -9   0   2   -1.23    6.99
   8   0  -2  124.59   11.91
  -8   0   2  130.47   12.46
  -8   0   2  124.01   15.67
  -7   0   2    4.56    7.61
  -7   0   2   -8.35    5.85
   7   0  -2   -2.23    6.51
  -6   0   2 1331.15   47.38
  -6   0   2 1333.04   43.19
   6   0  -2 1336.18   40.91
   5   0  -2  -10.86    5.05
  -5   0   2   -9.90    5.46
  -5   0   2  -10.90    5.36
   4   0  -2 1260.26   36.43
  -4   0   2 1207.00   40.93
  -4   0   2 1263.17   38.47
   3   0  -2  -10.68    4.10
  -3   0   2    8.56    5.08
  -3   0   2   -4.80    4.09
   2   0  -2 9191.99  235.23
  -2   0   2 9191.20  251.77
  -2   0   2 9359.58  245.09
   1   0  -2   -1.51    1.44
  -1   0   2   -5.11    2.46
  -1   0   2   -0.42    1.63
   1   0  -2   -1.81    2.28
   0   0   2 1884.33   50.24
   0   0  -2 1773.18   48.28
  -1   0  -2   -0.79    2.09
  -1   0  -2    0.24    2.27
  -1   0  -2    1.41    2.28
  -2   0  -2   23.98    4.80
  -2   0  -2   32.25    4.91
  -2   0  -2   30.31    5.40
  -3   0  -2   -8.56    3.25
  -3   0  -2    2.02    4.51
  -3   0  -2   -1.79    3.94
  -4   0  -2  475.09   18.22
  -4   0  -2  467.24   20.72
  -4   0  -2  462.44   17.97
   5   0   2   -8.03    4.24
  -5   0  -2   -2.28    6.67
  -5   0  -2   -1.64    5.14
  -6   0  -2 1376.20   48.40
  -6   0  -2 1324.62   43.33
   6   0   2 1328.77   42.16
   7   0   2   -3.24    6.02
  -7   0  -2    1.43    7.82
  -7   0  -2   -1.86    5.63
   8   0   2 1258.98   42.75
  -8   0  -2 1337.36   50.52
  -8   0  -2 1220.62   43.37
  -9   0  -2   14.83    9.98
  -9   0  -2   -4.52    6.65
   9   0   2    0.05    7.09
  10   0   2 1209.31   43.23
 -10   0  -2 1228.42   45.12
 -10   0  -2 1191.94   52.08
 -11   0  -2   -3.13    8.37
  11   0   2   -3.84    8.36
 -11   0  -2  -11.02    9.86
 -12   0  -2  423.84   25.86
 -12   0  -2  381.60   32.79
  12   0   2  420.59   25.16
 -13   0  -2    3.35    9.45
  13   0   2   20.51   10.10
 -13   0  -2   -6.65   13.24
  14   0   2  158.88   18.81
 -14   0  -2  113.78   16.67
 -14   0  -2  118.74   23.79
 -15   0  -2  -19.78   14.32
  15   0   2    9.10   10.61
 -16   0  -2    2.74   16.41
 -17   0  -2   -4.02   17.42
  17  -1  -2   70.76   18.23
 -17   1   2   33.89   20.54
 -17  -1   2   42.73   19.92
  16  -1  -2    4.61   13.10
 -16   1   2    6.18   14.66
 -16  -1   2   -0.12   15.91
 -16  -1   2   27.64   14.01
 -15   1   2  394.18   35.13
 -15  -1   2  379.44   28.47
  15  -1  -2  342.37   27.16
 -15  -1   2  391.35   34.98
 -14   1   2    6.01   14.99
  14   1  -2   -7.53    9.83
 -14  -1   2   13.55   13.00
  14  -1  -2   -0.91    9.48
 -14  -1   2    4.77   10.76
  13   1  -2   57.65   12.53
 -13   1   2   47.72   11.55
  13  -1  -2   68.08   13.73
 -13  -1   2   49.11   15.95
 -13  -1   2   49.91   14.06
 -13   1   2   65.74   17.53
 -12  -1   2  190.07   24.39
 -12   1   2  191.54   17.60
 -12  -1   2  184.54   19.59
 -12   1   2  144.23   22.04
  12   1  -2  233.85   18.57
  12  -1  -2  220.42   20.61
  11   1  -2  177.38   15.43
  11  -1  -2  175.39   18.10
 -11   1   2  117.16   19.20
 -11  -1   2  154.82   20.83
 -11   1   2  152.19   15.08
 -11  -1   2  138.62   16.33
  10  -1  -2  539.19   27.32
 -10  -1   2  540.04   28.59
 -10   1   2  545.40   33.43
 -10  -1   2  591.54   33.52
 -10   1   2  534.51   25.24
  10   1  -2  553.90   24.01
   9   1  -2  564.70   24.08
   9  -1  -2  593.19   26.53
  -9  -1   2  585.87   28.19
  -9  -1   2  592.38   32.11
  -9   1   2  667.21   33.14
  -9   1   2  576.17   24.97
  -8  -1   2  345.71   19.93
  -8  -1   2  366.37   23.41
   8  -1  -2  346.32   19.90
  -8   1   2  357.45   24.25
   8   1  -2  336.81   16.58
  -8   1   2  367.46   17.80
   7   1  -2   62.57    8.30
  -7  -1   2   44.26   10.52
  -7   1   2   54.79   11.21
  -7   1   2   67.21    8.46
   7  -1  -2   64.10    9.70
  -7  -1   2   68.42   10.50
  -6  -1   2  107.61   13.38
  -6   1   2   77.07   12.05
   6  -1  -2  102.51   10.70
  -6  -1   2   99.17   10.84
   6   1  -2  131.21    9.76
  -6   1   2   95.94    9.09
  -5  -1   2  624.67   26.16
  -5   1   2  613.82   26.42
  -5   1   2  607.35   21.77
  -5  -1   2  609.55   25.01
   5  -1  -2  586.18   22.91
   5   1  -2  641.44   20.48
   4  -1  -2  289.51   13.80
  -4  -1   2  273.93   15.26
  -4  -1   2  316.69   15.86
   4   1  -2  290.69   11.51
  -4   1   2  286.82   16.05
  -4   1   2  282.39   12.58
  -3   1   2  790.95   24.44
  -3   1   2  803.06   27.28
   3   1  -2  805.56   22.63
  -3  -1   2  824.27   27.24
   3  -1  -2  697.16   25.42
  -3  -1   2  782.43   27.28
  -2   1   2 4506.52  121.65
   2  -1  -2 4607.89  118.67
   2   1  -2 4566.17  116.36
  -2   1   2 4577.71  126.24
  -2  -1   2 4550.55  123.66
   2   1  -2 4491.78  126.43
  -1   1   2 9943.84  259.79
   1   1  -2 9430.20  263.20
  -1   1   2 9999.00  262.79
  -1  -1   2 9927.11  257.00
   1   1  -2 9461.59  248.27
   1  -1  -2 9401.28  246.69
   0   1  -2  918.15   27.79
   0  -1  -2  928.23   26.11
   0  -1  -2  925.12   27.77
   0  -1   2  968.41   27.19
   0   1   2  907.62   27.01
  -1   1  -2   22.11    4.61
   1   1   2   28.65    4.02
  -1  -1  -2   23.88    4.66
  -1  -1  -2   31.05    3.77
  -1   1  -2   25.36    4.40
   1  -1   2   24.88    3.26
  -2   1  -2  158.95   10.19
  -2   1  -2  158.90   10.31
  -2  -1  -2  148.09    7.54
   2  -1   2  161.63    7.07
  -2  -1  -2  134.60    9.76
  -2  -1  -2  135.50    8.70
  -3  -1  -2 1190.05   37.61
  -3  -1  -2 1143.99   34.00
  -3   1  -2 1188.93   36.32
  -3  -1  -2 1180.22   38.42
  -3   1  -2 1212.44   39.00
  -3   1  -2 1193.62   34.04
   4  -1   2  633.89   23.14
  -4   1  -2  633.14   20.62
  -4  -1  -2  637.05   25.16
  -4   1  -2  642.31   25.47
  -4  -1  -2  606.92   20.76
  -4  -1  -2  592.53   23.70
  -5   1  -2  268.66   17.77
  -5  -1  -2  283.85   13.60
  -5  -1  -2  291.82   16.54
   5  -1   2  249.57   14.74
  -5  -1  -2  267.14   17.39
  -5   1  -2  256.08   12.78
  -6   1  -2  348.32   15.53
  -6  -1  -2  356.33   20.84
   6  -1   2  342.84   17.87
  -6  -1  -2  358.77   19.22
  -6   1  -2  335.55   20.95
   6   1   2  335.26   15.59
  -7   1  -2    6.00    4.98
   7   1   2    3.82    5.55
   7  -1   2    3.97    7.64
  -7  -1  -2   -5.25    8.33
  -7  -1  -2   -1.39    6.79
  -7   1  -2    6.68    8.90
  -8  -1  -2   74.49   14.07
  -8  -1  -2   68.20   10.87
   8   1   2   75.61    9.57
  -8   1  -2   81.45    9.30
  -8   1  -2   77.88   13.59
   8  -1   2   83.85   11.39
  -9   1  -2  116.63   16.61
  -9  -1  -2  111.45   13.66
   9   1   2  138.56   12.33
   9  -1   2  113.30   13.79
  -9  -1  -2  122.29   16.89
  -9   1  -2  110.01   11.26
 -10   1  -2   10.87   10.94
  10   1   2    2.80    6.98
 -10  -1  -2    1.39   10.01
 -10   1  -2   -0.52    6.80
  10  -1   2    3.12    8.96
 -10  -1  -2    0.22    8.41
 -11   1  -2  139.77   20.67
 -11   1  -2  175.11   15.76
 -11  -1  -2  162.05   22.08
  11  -1   2  152.19   17.88
 -11  -1  -2  188.63   19.11
  11   1   2  187.26   16.75
  12  -1   2   -0.38    8.46
 -12  -1  -2    1.16   11.83
  12   1   2    7.56    9.01
 -12   1  -2   12.10   12.36
 -12   1  -2   -3.93    7.44
 -12  -1  -2  -13.44    8.85
 -13  -1  -2  172.27   24.55
 -13  -1  -2  155.47   19.65
  13  -1   2  211.45   21.71
  13   1   2  220.20   18.39
 -13   1  -2  198.65   26.04
  14   1   2   63.52   12.70
 -14  -1  -2   54.07   18.00
  14  -1   2   34.72   13.02
 -14  -1  -2   31.85   12.89
 -14   1  -2   37.51   16.39
 -15  -1  -2   -3.44   13.71
 -15  -1  -2   31.82   12.93
 -15   1  -2   21.50   17.68
  15  -1   2   28.03   12.65
  16  -1   2    4.68   12.03
 -16   1  -2   -2.88   14.04
 -16  -1  -2  -16.96   13.28
 -17  -1  -2   11.81   17.81
 -17   1  -2   21.04   18.18
  17  -1   2    9.98   13.72
 -17  -2   2   -0.13   13.98
  17  -2  -2   18.38   16.03
 -17   2   2   11.24   18.35
  17   2  -2   20.45   18.89
 -16  -2   2   62.23   16.51
 -16   2   2   64.39   20.21
  16   2  -2   79.93   22.41
  16  -2  -2   37.02   16.31
 -15  -2   2   30.14   14.54
  15  -2  -2   57.16   14.91
 -15  -2   2   59.14   19.60
 -15   2   2   57.42   18.87
  14  -2  -2    4.63   11.17
 -14  -2   2   11.01   12.76
 -14  -2   2    1.32   12.72
 -14   2   2    7.98   13.28
 -13   2   2  185.98   25.25
 -13  -2   2  233.77   27.88
  13  -2  -2  266.16   22.90
 -13  -2   2  260.42   23.02
 -12   2   2    3.50    6.80
 -12   2   2  -10.94   10.52
 -12  -2   2    6.45   12.56
 -12  -2   2    4.16   11.29
  12   2  -2    8.23    8.17
  12  -2  -2   -8.40   11.15
 -11   2   2  228.50   24.83
 -11  -2   2  202.44   23.56
  11  -2  -2  243.55   20.69
  11   2  -2  220.10   15.62
 -11  -2   2  181.02   19.57
 -11   2   2  217.93   15.81
 -10  -2   2    8.72   10.99
 -10   2   2   11.18    6.95
  10  -2  -2   16.70    9.73
  10   2  -2    9.05    7.37
 -10  -2   2   18.96   10.83
 -10   2   2    2.94   10.48
  -9  -2   2  511.59   30.40
   9  -2  -2  559.61   27.86
  -9   2   2  539.18   31.67
   9   2  -2  567.74   21.52
  -9  -2   2  580.71   28.68
  -9   2   2  569.14   22.50
   8   2  -2  125.50   10.27
  -8  -2   2  201.72   18.19
  -8   2   2  164.94   11.11
  -8  -2   2  118.73   14.51
   8  -2  -2  127.00   13.75
  -8   2   2  171.76   19.28
  -7   2   2  427.90   25.04
  -7  -2   2  456.77   24.15
   7  -2  -2  416.56   21.59
  -7   2   2  447.79   17.79
   7   2  -2  437.22   16.57
  -7  -2   2  461.87   24.91
   6   2  -2   19.89    5.19
   6   2  -2   19.51    9.58
  -6  -2   2   19.05    8.00
  -6   2   2   25.32    8.81
   6  -2  -2   19.64    8.10
  -6   2   2   21.41    5.43
  -5   2   2  307.73   18.01
   5   2  -2  275.83   18.83
  -5   2   2  315.12   12.89
   5  -2  -2  282.16   16.54
  -5  -2   2  310.48   18.02
   5   2  -2  315.13   11.28
  -4  -2   2   17.30    7.21
   4   2  -2   34.43    8.64
  -4   2   2   22.46    7.27
   4   2  -2   33.89    3.56
   4  -2  -2   30.93    7.55
  -4   2   2   29.30    4.95
   3   2  -2   83.63    4.35
   3   2  -2   77.79    9.11
  -3  -2   2   87.26    9.40
  -3  -2   2   80.35    4.42
  -3   2   2   93.81    9.12
  -3   2   2   83.45    6.54
   3  -2  -2   84.19    8.83
   2   2  -2  599.95   24.74
  -2   2   2  725.69   22.52
   2   2  -2  645.95   18.81
  -2  -2   2  644.97   23.70
  -1   2   2   33.46    8.09
   1   2  -2   68.16    6.47
   1  -2  -2   65.25    6.41
   1  -2  -2   57.10    6.75
   0  -2   2   48.51    6.74
   0   2  -2   56.27    5.70
   0  -2  -2   71.80    6.45
   0   2   2   46.62    6.98
   0  -2  -2   43.91    6.22
   0   2  -2   74.38    8.56
   1  -2   2   99.31    7.55
  -1   2  -2  105.32    8.16
   1   2   2   94.72    8.82
  -1  -2  -2   95.66    7.09
  -1   2  -2  117.04   11.41
  -1  -2  -2   92.43    8.84
   2  -2   2 1560.12   43.62
  -2  -2  -2 1624.83   43.17
  -2  -2  -2 1602.78   48.96
   2  -2   2 1577.34   46.45
   2   2   2 1589.06   48.86
  -2   2  -2 1603.88   49.52
   3  -2   2 1324.19   36.33
   3  -2   2 1333.53   41.04
  -3   2  -2 1285.21   43.51
  -3  -2  -2 1283.16   36.79
  -3  -2  -2 1349.11   43.25
   3   2   2 1364.13   43.34
   3  -2   2 1351.50   36.47
   4  -2   2  399.78   13.27
   4  -2   2  397.69   18.90
  -4  -2  -2  410.99   14.88
  -4  -2  -2  414.37   19.98
  -4   2  -2  442.21   21.08
   4   2   2  414.49   20.47
  -5  -2  -2 1425.06   41.58
  -5  -2  -2 1506.53   49.03
  -5   2  -2 1461.71   50.58
   5  -2   2 1461.51   46.95
  -5   2  -2 1421.64   40.81
  -5  -2  -2 1443.72   49.74
  -6  -2  -2  945.56   35.26
  -6  -2  -2  871.52   35.83
  -6   2  -2  848.05   36.14
   6   2   2  819.56   27.59
  -6   2  -2  907.44   27.12
   6  -2   2  850.91   32.76
  -7   2  -2 1060.51   44.38
  -7  -2  -2 1105.41   40.92
   7  -2   2 1010.97   39.35
   7   2   2 1069.01   33.98
  -7  -2  -2 1115.77   43.34
  -7   2  -2 1109.17   33.48
   8   2   2  254.51   13.94
  -8  -2  -2  238.97   20.06
  -8   2  -2  269.92   12.98
  -8   2  -2  274.32   21.88
  -8  -2  -2  258.75   19.75
   8  -2   2  281.29   18.98
  -9   2  -2    2.55    9.57
  -9  -2  -2   -9.26    9.42
   9  -2   2   -1.21    7.62
   9   2   2    1.80    5.50
  -9  -2  -2   -4.15    8.40
  -9   2  -2    9.19    5.12
 -10   2  -2   21.38    6.67
 -10  -2  -2   12.47   11.04
 -10   2  -2   17.23   12.08
  10  -2   2   11.76   10.56
  10   2   2   25.51    7.41
 -10  -2  -2    7.45   11.16
 -11  -2  -2   31.54   14.00
 -11   2  -2   11.17   11.77
 -11  -2  -2  -17.85    8.35
  11   2   2    8.36    7.16
 -11   2  -2    7.87    6.45
  11  -2   2    0.70   10.56
  12   2   2    5.93    7.56
 -12   2  -2   13.59   14.46
  12  -2   2   16.84   12.38
 -12  -2  -2   -7.33   12.73
 -12  -2  -2   22.32   12.49
 -13  -2  -2   11.24   13.16
  13  -2   2    1.29    9.41
  13   2   2   -1.52    7.66
 -13  -2  -2  -12.23   10.12
 -13   2  -2   12.10   12.99
  14  -2   2   20.51   11.34
 -14   2  -2    8.54   14.00
 -14  -2  -2   -6.58   10.79
 -14  -2  -2   24.86   16.99
 -15  -2  -2   49.37   19.45
 -15  -2  -2  102.29   18.68
  15  -2   2  116.46   19.74
 -15   2  -2   80.57   21.12
 -16   2  -2    3.55   14.57
  16  -2   2    8.47   12.94
 -16  -2  -2    1.21   15.40
 -16  -2  -2    5.74   12.77
  17  -2   2   68.57   18.09
  17   2   2   75.48   21.77
 -17   2  -2   50.47   21.28
 -17  -3   2   19.71   15.34
 -17   3   2   17.94   17.09
  17  -3  -2    9.39   16.28
  17   3  -2   11.98   18.64
  16  -3  -2    6.22   13.15
 -16  -3   2   23.52   14.72
  16   3  -2   28.44   16.73
 -16   3   2   -5.11   15.12
  15  -3  -2   12.22   13.00
  15   3  -2  -12.28   13.43
 -15   3   2   -2.71   13.72
 -15  -3   2   -3.69   12.79
 -14  -3   2   16.30   13.98
  14  -3  -2   41.05   14.81
 -14   3   2   42.36   18.44
  14   3  -2   39.52   18.21
  13  -3  -2   72.00   17.59
  13   3  -2   55.21   17.02
 -13   3   2   63.77   17.96
 -13  -3   2   81.06   17.46
 -12  -3   2  208.03   24.18
  12  -3  -2  232.73   23.06
  12   3  -2  220.74   27.31
 -12   3   2  238.53   27.58
  11   3  -2   -4.53    6.00
  11  -3  -2   -3.60   10.22
 -11   3   2    4.08   11.43
  11   3  -2   17.19   12.48
 -11  -3   2    9.52   12.64
  10  -3  -2  175.78   18.81
 -10  -3   2  127.47   18.50
  10   3  -2  109.91   18.09
 -10   3   2  138.57   10.69
 -10   3   2  128.65   19.56
  10   3  -2  127.88   10.50
  -9  -3   2   39.02   12.12
  -9   3   2   35.58    5.90
  -9   3   2   41.65   12.82
   9  -3  -2   29.27   11.09
   9   3  -2   44.98   13.89
   9   3  -2   28.32    5.66
  -8   3   2  994.29   30.71
  -8  -3   2  997.40   40.66
   8   3  -2  957.16   28.74
   8  -3  -2  929.91   37.79
  -8   3   2 1032.76   43.30
   8   3  -2  983.67   42.66
   7  -3  -2  118.70   13.96
  -7   3   2  128.21   16.28
  -7  -3   2   88.87   12.99
   7   3  -2   80.20    6.14
  -7   3   2  102.37    7.82
   7   3  -2   82.75   13.21
  -6   3   2  224.14   10.11
  -6   3   2  219.16   17.24
   6  -3  -2  199.87   16.24
  -6  -3   2  239.21   18.97
   6   3  -2  215.87    7.75
   6   3  -2  194.93   17.56
  -5   3   2  128.19    8.02
  -5  -3   2  166.33   14.99
   5  -3  -2  119.72   12.66
  -5   3   2  113.33   13.10
   5   3  -2  133.63   14.56
   4   3  -2   46.88   11.05
   4  -3  -2   55.67    9.62
  -4   3   2   63.54    5.82
  -4  -3   2   45.41    9.48
  -4   3   2   58.06   10.44
   3   3  -2  199.87   16.07
  -3  -3   2  231.15    7.25
  -3   3   2  203.41   14.82
  -3  -3   2  215.99    7.07
   3  -3  -2  202.34   13.96
  -3   3   2  210.49   10.38
  -3  -3   2  214.81   14.80
   2   3  -2   -3.39    7.88
   2  -3  -2    6.28    5.89
  -2   3   2    6.04    6.46
   2  -3  -2   -1.54    4.00
  -2  -3   2   -1.59    5.53
  -2  -3   2    1.57    2.54
  -1  -3   2  268.29   14.26
   1  -3  -2  302.88   13.91
   1   3  -2  317.56   17.32
  -1   3   2  301.86   16.00
  -1  -3   2  313.50   11.71
   1  -3  -2  276.16   14.09
   0  -3  -2   55.10    7.88
   0   3   2   61.60    9.04
   0  -3   2   46.35    6.03
   0  -3   2   63.59    7.12
   0   3  -2   51.34    9.14
   0  -3  -2   43.18    6.25
   1  -3   2    9.06    5.34
  -1  -3  -2   11.41    4.65
  -1  -3  -2   10.67    6.09
   1  -3   2    2.22    3.83
   1   3   2    5.32    7.07
  -1   3  -2   14.41    7.88
   2  -3   2  100.88    6.83
  -2  -3  -2   91.23    7.14
   2  -3   2   85.49    9.02
  -2  -3  -2   83.96   10.54
  -2   3  -2  107.16   11.44
   2   3   2  103.34   10.59
   3   3   2   96.66   12.23
  -3   3  -2   61.21   10.87
  -3  -3  -2   74.58   10.46
  -3   3  -2   92.94    5.54
   3  -3   2   66.83    9.35
  -3  -3  -2   90.45    6.36
   3  -3   2   83.33    4.90
   4   3   2   64.22   10.67
  -4   3  -2   71.63   11.37
  -4  -3  -2   68.75    5.87
  -4  -3  -2   56.04   10.40
   4  -3   2   67.74    9.74
  -5  -3  -2   20.51    4.14
   5   3   2   18.80    8.87
  -5  -3  -2   20.10    8.53
   5  -3   2   24.41    8.67
  -5   3  -2   15.97    8.74
   6   3   2 1071.12   42.12
  -6   3  -2 1078.37   42.33
  -6  -3  -2 1033.30   40.59
   6  -3   2 1036.51   39.06
   7  -3   2  171.55   16.91
  -7   3  -2  187.10   19.41
   7   3   2  208.31   18.72
  -7  -3  -2  193.70   18.47
   7   3   2  191.10   10.18
   8  -3   2  669.33   30.92
   8   3   2  664.82   33.97
   8   3   2  659.46   22.97
  -8   3  -2  650.80   34.76
  -8  -3  -2  690.00   33.16
  -9   3  -2   66.34    5.97
  -9  -3  -2   72.18   14.76
   9   3   2   59.17   14.56
   9  -3   2   52.78   12.27
  -9   3  -2   43.91   13.63
   9   3   2   75.16    8.27
  10   3   2    0.61    5.61
 -10  -3  -2    3.82   10.99
 -10   3  -2    7.39   11.40
  10   3   2   -8.33   10.73
  10  -3   2    4.15   11.29
  11   3   2   -4.35    5.90
 -11  -3  -2   11.76   12.61
 -11   3  -2    6.15   12.21
  11  -3   2    2.50   10.11
  11   3   2   -1.38   11.38
 -12   3  -2    7.04   13.07
  12  -3   2    0.53   10.51
 -12  -3  -2   16.20   13.12
  12   3   2   16.47   13.98
 -13  -3  -2    9.97   13.17
  13  -3   2    4.09   11.04
  13   3   2    3.59   12.21
 -13   3  -2  -10.79   10.98
 -14   3  -2  -10.43   13.61
 -14  -3  -2   11.44   13.87
  14  -3   2   23.02   13.92
  14   3   2    9.65   13.53
  15  -3   2   15.79   14.45
 -15   3  -2   12.67   14.85
  15   3   2  -20.21   11.36
 -15  -3  -2   17.39   14.17
  16   3   2  202.38   30.77
  16  -3   2  174.07   25.04
 -16   3  -2  127.73   25.88
 -16  -3  -2  136.66   23.84
  16  -4  -2   63.17   20.54
  16   4  -2   55.76   20.60
 -16  -4   2   95.81   21.40
 -16   4   2   96.29   23.54
 -15  -4   2   -1.73   14.67
 -15   4   2   19.31   16.71
  15   4  -2   37.33   17.61
  15  -4  -2   19.36   16.31
  14   4  -2   -7.14   12.79
 -14   4   2    6.48   13.18
 -14  -4   2   -3.15   13.41
  14  -4  -2    6.35   13.43
 -13   4   2   68.29   18.14
 -13  -4   2   66.16   16.59
  13   4  -2   66.93   20.32
  13  -4  -2   80.89   18.52
  12  -4  -2   -9.23   10.96
 -12   4   2   -4.92   12.58
  12   4  -2   17.88   13.69
 -12  -4   2   -7.87   11.81
 -11   4   2  133.78   21.64
  11  -4  -2  158.96   20.49
 -11  -4   2  118.18   19.58
  11   4  -2  170.65   24.32
  10   4  -2    7.60   12.39
 -10  -4   2    2.02   10.50
 -10   4   2  -11.63    9.92
  10  -4  -2   -5.04   12.28
  -9  -4   2  121.65   17.31
   9   4  -2  107.57   17.72
  -9   4   2  114.26   17.65
   9  -4  -2  119.01   16.78
   8  -4  -2    5.88    9.55
  -8   4   2   10.06   10.17
   8   4  -2   10.52   10.66
  -8  -4   2    7.25    9.31
  -7   4   2  176.94   18.86
   7   4  -2  147.28   17.71
  -7   4   2  171.03    7.08
   7  -4  -2  159.49   16.56
  -7  -4   2  150.27   16.94
  -6   4   2  583.91   18.13
   6  -4  -2  580.13   27.08
  -6  -4   2  629.62   29.51
  -6   4   2  568.53   29.17
   6   4  -2  567.88   30.44
  -5   4   2  238.27   18.92
   5  -4  -2  211.21   16.69
   5   4  -2  188.33   17.86
  -5   4   2  189.82    9.25
  -5  -4   2  189.00   16.89
   4   4  -2  146.33   16.03
  -4   4   2  163.24    9.28
   4  -4  -2  181.57   15.75
  -4   4   2  165.37   15.64
  -4  -4   2  169.12   15.45
  -3   4   2   18.20    8.78
   3   4  -2    9.39    9.60
  -3  -4   2    7.39    7.26
  -3  -4   2   14.39    3.07
   3  -4  -2   -0.59    7.11
   3  -4  -2    4.45    4.26
   2   4  -2  189.67   17.74
   2  -4  -2  149.28   10.92
   2  -4  -2  142.16   12.86
  -2  -4   2  158.47    8.63
  -2  -4   2  165.27   14.44
  -2   4   2  148.96   14.88
  -1   4   2 1571.64   51.32
   1   4  -2 1530.21   52.48
   1  -4  -2 1485.60   47.57
  -1  -4   2 1505.51   43.64
   1  -4  -2 1549.14   45.92
  -1  -4   2 1531.11   48.74
   0   4   2 2355.03   73.81
   0  -4   2 2459.37   66.81
   0  -4  -2 2372.18   71.43
   0  -4   2 2388.18   69.95
   0  -4  -2 2433.32   66.62
   0   4  -2 2369.88   75.02
   1  -4   2  567.49   20.60
  -1  -4  -2  519.20   19.27
   1  -4   2  507.88   20.66
  -1  -4  -2  552.78   24.24
   1   4   2  471.20   24.33
  -1   4  -2  594.40   26.77
   2  -4   2  786.34   24.99
  -2   4  -2  774.84   32.15
  -2  -4  -2  776.39   24.05
   2   4   2  718.37   31.09
  -2  -4  -2  770.65   31.68
   2  -4   2  750.65   27.97
  -3  -4  -2  757.31   31.84
   3   4   2  724.97   32.14
  -3   4  -2  750.84   32.69
   3  -4   2  783.64   23.72
   3  -4   2  804.93   30.41
  -3  -4  -2  811.22   23.63
  -4  -4  -2   56.30    4.91
   4  -4   2   46.41   10.49
   4   4   2   45.88   11.17
  -4   4  -2   51.63   11.86
  -4  -4  -2   45.01   10.12
   5  -4   2  580.21   26.52
  -5  -4  -2  566.92   28.80
   5   4   2  559.39   28.16
  -5  -4  -2  580.21   17.68
  -5   4  -2  534.00   28.11
   6  -4   2   40.40   10.34
  -6   4  -2   37.41   10.87
  -6  -4  -2   41.72   10.84
   6   4   2   56.13   12.07
  -7   4  -2  395.32   26.36
  -7  -4  -2  408.72   25.48
   7   4   2  440.64   27.60
   7  -4   2  428.90   24.58
   7   4   2  467.25   14.78
   8   4   2  194.70    9.21
  -8  -4  -2  179.48   19.04
  -8   4  -2  189.21   20.69
   8  -4   2  152.15   17.55
   8   4   2  165.32   19.44
   9  -4   2   41.65   12.83
  -9  -4  -2   56.29   15.26
  -9   4  -2   47.49   14.09
   9   4   2   64.29   16.05
   9   4   2   62.51    6.42
 -10  -4  -2   94.46   18.89
 -10   4  -2  137.83   21.01
  10   4   2  135.99   20.51
  10  -4   2  155.54   19.37
 -11   4  -2   54.51   16.41
 -11  -4  -2   29.22   14.85
  11  -4   2   27.34   14.62
  11   4   2   44.95   15.37
 -12  -4  -2  102.09   18.34
  12  -4   2  115.36   18.87
 -12   4  -2   77.03   19.53
  12   4   2   78.81   20.01
  13   4   2  133.94   24.05
 -13  -4  -2  106.93   21.11
 -13   4  -2  160.82   25.32
  13  -4   2  155.65   22.16
  14  -4   2  -14.59   10.11
  14   4   2   -8.43   12.88
 -14  -4  -2   14.15   14.75
 -14   4  -2   -5.04   12.32
 -15  -4  -2   10.09   15.73
  15   4   2   39.05   19.66
 -15   4  -2   28.64   18.38
  15  -4   2   16.16   16.41
 -16   4  -2  -13.50   13.59
 -16  -4  -2    8.04   14.87
  16   4   2   25.66   18.08
  16  -4   2  -20.34   13.51
 -16  -5   2   22.55   18.18
  16   5  -2   32.06   18.41
  16  -5  -2   -3.68   15.00
 -16   5   2    9.89   18.20
 -15  -5   2   29.08   16.01
 -15   5   2   63.81   21.73
  15   5  -2   72.11   20.78
  15  -5  -2   11.35   15.35
 -14  -5   2   43.50   17.66
 -14   5   2   51.43   19.74
  14  -5  -2   71.47   20.82
  14   5  -2   74.26   20.11
  13  -5  -2  275.16   28.03
 -13  -5   2  227.16   26.12
  13   5  -2  207.34   27.75
 -13   5   2  206.84   28.59
  12  -5  -2   21.53   14.28
 -12  -5   2   10.68   14.10
 -12   5   2   27.36   17.31
  12   5  -2   29.03   15.81
 -11  -5   2   23.19   14.00
  11   5  -2   26.65   15.21
 -11   5   2   17.74   13.37
  11  -5  -2   51.77   15.15
  10  -5  -2   88.27   17.31
  10   5  -2   80.60   18.42
 -10   5   2   96.47   18.10
 -10  -5   2   62.64   15.64
  -9  -5   2  137.43   20.03
   9  -5  -2  144.03   18.99
   9   5  -2  139.76   21.73
  -9   5   2  167.36   21.02
  -8   5   2   84.40   16.09
  -8  -5   2  109.47   17.07
   8   5  -2   92.18   16.98
   8  -5  -2  106.45   16.51
   7  -5  -2  157.22   18.23
  -7  -5   2  143.56   17.67
  -7   5   2  139.00   17.68
   7   5  -2  134.55   19.61
  -6   5   2   72.97   13.32
   6   5  -2   80.92   15.15
   6  -5  -2   80.67   13.03
  -6  -5   2   52.51   12.64
  -6   5   2   69.59    5.09
  -5   5   2  666.12   32.14
   5   5  -2  670.16   33.34
  -5  -5   2  622.68   31.23
   5  -5  -2  682.87   30.25
  -5   5   2  698.76   21.81
   4  -5  -2  190.21   16.22
   4   5  -2  172.68   18.49
  -4  -5   2  177.14   17.35
  -4   5   2  231.98   19.81
   3   5  -2 1203.83   46.32
  -3  -5   2 1206.17   33.54
   3  -5  -2 1199.84   37.68
   3  -5  -2 1159.92   40.87
  -3  -5   2 1198.62   44.14
  -3   5   2 1187.76   45.43
   2  -5  -2  391.38   18.40
  -2  -5   2  400.28   21.09
  -2   5   2  414.06   24.00
  -2  -5   2  394.95   15.47
   2  -5  -2  416.85   20.46
   2   5  -2  374.80   25.10
   1   5  -2 1560.65   55.89
  -1  -5   2 1578.84   45.09
   1  -5  -2 1492.10   49.34
  -1  -5   2 1493.84   50.18
   1  -5  -2 1501.86   47.30
  -1   5   2 1505.42   53.51
   0  -5  -2  310.56   18.79
   0   5  -2  424.14   25.62
   0   5   2  290.58   21.73
   0  -5   2  340.24   18.03
   0  -5  -2  310.85   16.24
   0  -5   2  327.40   16.43
  -1  -5  -2  457.90   23.32
   1  -5   2  454.56   21.34
   1   5   2  505.93   26.86
  -1   5  -2  526.08   27.87
   1  -5   2  489.72   20.97
  -1  -5  -2  479.98   18.98
  -2  -5  -2   44.22    9.98
  -2  -5  -2   56.01    7.05
   2   5   2   50.72   13.70
   2  -5   2   55.39    9.51
   2  -5   2   56.78    7.09
  -2   5  -2   49.61   12.27
  -3   5  -2   28.72   11.17
   3  -5   2   21.34    8.07
   3   5   2   13.46   10.69
  -3  -5  -2   23.45    9.24
   3  -5   2   21.83    4.62
  -3  -5  -2   19.14    4.85
  -4   5  -2  180.38   17.97
   4  -5   2  143.43    7.47
  -4  -5  -2  161.14   16.72
   4  -5   2  156.55   15.23
  -4  -5  -2  171.97    8.25
   4   5   2  222.43   20.50
   5  -5   2   93.34   12.93
  -5  -5  -2   80.29   13.23
  -5  -5  -2   93.86    5.61
   5   5   2   91.99   14.64
  -5   5  -2   83.86   14.48
   6   5   2  345.93   24.34
   6  -5   2  316.04   21.48
  -6  -5  -2  343.71   23.52
  -6   5  -2  289.75   23.16
  -7  -5  -2  131.03   17.52
   7  -5   2  140.59   17.55
   7   5   2  179.10   20.83
  -7   5  -2  115.29   17.11
  -8  -5  -2   50.88   13.99
   8   5   2   66.22   15.85
   8  -5   2   55.40   13.11
  -8   5  -2   36.65   13.62
   9  -5   2  884.54   40.45
   9   5   2  873.70   44.19
  -9  -5  -2  823.59   43.63
  -9   5  -2  845.77   45.08
 -10  -5  -2   19.92   13.42
  10  -5   2   36.54   13.65
  10   5   2   51.47   16.27
 -10   5  -2   45.45   16.06
 -11   5  -2  386.06   31.82
  11   5   2  339.03   32.16
 -11  -5  -2  357.56   30.16
  11  -5   2  392.44   29.07
  12  -5   2  -16.00   10.08
  12   5   2   -6.46   13.79
 -12  -5  -2   10.99   13.18
 -12   5  -2   -5.91   12.53
  13   5   2  412.12   35.55
  13  -5   2  478.60   35.03
 -13  -5  -2  484.36   38.17
 -13   5  -2  500.57   41.05
  14  -5   2   77.74   19.89
 -14   5  -2   81.46   21.16
 -14  -5  -2  162.62   25.11
  14   5   2  101.39   22.12
  15  -5   2  151.25   24.22
 -15  -5  -2  126.67   24.56
 -15   5  -2   88.18   22.43
  15   5   2  136.09   25.72
 -16   5  -2    2.93   15.69
 -15   6   2   29.65   19.36
  15  -6  -2   35.15   18.24
 -15  -6   2   -2.57   17.07
  15   6  -2   17.67   18.15
 -14  -6   2   50.87   19.91
 -14   6   2   30.88   17.19
  14   6  -2   53.76   20.81
  14  -6  -2   39.95   17.93
 -13   6   2    0.08   13.67
  13   6  -2  -19.70   12.99
 -13  -6   2   -0.76   12.73
  13  -6  -2  -16.91   14.64
 -12   6   2   46.15   17.16
  12   6  -2   50.58   18.02
  12  -6  -2   42.96   16.68
 -12  -6   2   20.84   14.66
 -11   6   2   -3.69   13.57
 -11  -6   2  -15.02   11.05
  11   6  -2   -5.04   13.03
  11  -6  -2   21.44   14.27
 -10  -6   2  -16.71   12.08
 -10   6   2    1.04   12.32
  10   6  -2  -20.04   12.37
  10  -6  -2   -1.52   12.18
  -9   6   2   10.00   12.68
   9   6  -2   -3.36   13.22
   9  -6  -2   -8.70   11.49
  -9  -6   2   -5.86   10.84
   8  -6  -2   -5.48   11.53
   8   6  -2    1.51   13.03
  -8   6   2   21.62   12.74
  -8  -6   2   -0.44   10.91
  -7   6   2    9.64   10.99
  -7  -6   2    9.67   11.20
   7  -6  -2   39.07   12.78
   7   6  -2   37.66   15.82
  -6   6   2   72.44   15.01
  -6  -6   2   63.06   14.06
   6   6  -2   76.51   16.58
   6  -6  -2   45.74   12.64
  -6   6   2   72.12    6.65
   5   6  -2  104.52   17.52
  -5   6   2  136.46    8.73
   5  -6  -2  111.70   15.02
  -5   6   2  117.42   16.45
  -5  -6   2  106.64   15.61
  -4  -6   2  534.19   16.07
   4  -6  -2  571.64   27.05
  -4  -6   2  531.01   28.45
   4   6  -2  523.59   30.79
   4  -6  -2  511.32   20.00
  -4   6   2  490.87   28.88
  -3  -6   2   10.97    9.07
   3  -6  -2   29.68    9.59
   3  -6  -2   10.98    6.09
   3   6  -2   20.27   12.55
  -3   6   2   23.14   12.25
  -3  -6   2   15.22    4.94
  -2   6   2  162.51   17.69
   2  -6  -2  143.90   11.95
   2   6  -2  160.12   20.00
  -2  -6   2  103.74   13.09
   2  -6  -2  151.63   14.09
  -2  -6   2  146.72   10.48
   1   6  -2   47.98   13.30
  -1  -6   2   11.55    7.78
   1  -6  -2   11.41    7.51
  -1   6   2   34.43   13.32
   1  -6  -2   11.60    8.31
  -1  -6   2   12.37    6.26
   0   6  -2  584.82   32.98
   0   6   2  639.36   31.83
   0  -6   2  602.72   24.49
   0  -6  -2  661.25   28.66
   0  -6   2  602.86   26.43
   0  -6  -2  584.24   24.27
  -1   6  -2   68.94   14.35
   1  -6   2   55.02    8.79
   1  -6   2   63.09    9.68
  -1  -6  -2   56.46   10.67
   1   6   2   67.73   15.26
  -1  -6  -2   62.66    8.95
  -2   6  -2   87.46   14.97
  -2  -6  -2  105.56    9.53
   2   6   2  114.31   16.74
   2  -6   2  108.64   10.30
  -2  -6  -2  127.53   14.95
   2  -6   2   88.44   11.37
  -3  -6  -2    2.73    8.69
   3  -6   2    7.31    9.13
  -3  -6  -2    9.78    5.27
  -3   6  -2    8.86   11.05
   3  -6   2   16.90    5.18
   3   6   2   15.26   11.72
  -4   6  -2   45.72   13.55
   4  -6   2   81.41    7.13
  -4  -6  -2   59.94   13.08
   4   6   2   97.69   17.22
  -4  -6  -2   68.91    6.58
   4  -6   2   91.19   12.81
   5   6   2  323.67   25.60
   5  -6   2  308.23   22.51
  -5   6  -2  365.22   25.82
  -5  -6  -2  308.98   10.97
  -5  -6  -2  352.21   24.84
   6  -6   2  198.73   19.79
   6   6   2  231.01   23.33
  -6  -6  -2  192.64   20.92
  -6   6  -2  181.46   20.89
  -7  -6  -2   45.05   13.59
  -7   6  -2   49.66   14.70
   7  -6   2   47.15   14.08
   7   6   2   53.86   16.35
   8   6   2  384.09   32.14
  -8  -6  -2  408.20   30.16
  -8   6  -2  410.53   30.44
   8  -6   2  413.38   27.78
  -9  -6  -2    8.05   12.12
  -9   6  -2   14.02   13.81
   9  -6   2   -7.18   11.96
   9   6   2   19.15   14.60
 -10   6  -2  221.76   27.44
  10   6   2  205.48   26.66
  10  -6   2  171.85   22.72
 -10  -6  -2  208.24   26.56
  11   6   2   -6.13   15.12
  11  -6   2    8.24   12.49
 -11   6  -2   11.38   13.73
 -11  -6  -2   12.27   13.63
 -12   6  -2  150.28   24.64
  12  -6   2  144.18   22.49
 -12  -6  -2  131.82   22.91
  12   6   2  172.05   25.84
 -13  -6  -2   48.33   19.31
 -13   6  -2    9.87   16.06
  13   6   2   13.27   15.49
  13  -6   2    0.49   13.15
  14  -6   2  122.81   22.45
  14   6   2  225.03   31.46
 -14  -6  -2  152.46   25.77
 -14   6  -2  200.38   31.20
 -15   6  -2   21.68   17.10
  15  -6   2    3.05   14.79
 -15  -6  -2   41.51   20.77
  15   6   2    5.55   16.13
  15   7  -2   81.48   24.65
 -15  -7   2   49.56   21.83
  15  -7  -2   38.26   20.49
 -15   7   2   42.91   20.33
  14   7  -2   17.65   17.91
 -14   7   2    1.28   16.84
  14  -7  -2   -1.78   17.16
 -14  -7   2    6.30   17.26
 -13  -7   2  -13.40   13.17
  13   7  -2   -7.07   16.13
  13  -7  -2   16.62   16.96
 -13   7   2  -29.61   10.85
 -12   7   2  142.45   23.96
  12  -7  -2  128.13   23.01
 -12  -7   2  151.38   24.04
  12   7  -2  149.45   25.65
  11   7  -2    4.43   15.33
 -11  -7   2   -3.13   13.61
 -11   7   2    6.23   13.52
  11  -7  -2   24.17   15.34
  10  -7  -2  226.08   25.37
 -10   7   2  132.97   22.33
 -10  -7   2  126.23   20.99
  10   7  -2  198.73   26.95
  -9   7   2   16.53   13.38
   9   7  -2   19.37   16.16
   9  -7  -2   26.96   14.03
  -9  -7   2    9.49   12.61
   8  -7  -2  168.29   21.64
  -8  -7   2  205.71   23.63
  -8   7   2  254.89   27.03
   8   7  -2  193.52   25.85
   7  -7  -2   81.04   16.24
  -7   7   2   79.80   17.14
   7   7  -2   41.64   17.46
  -7  -7   2   79.54   16.56
  -6   7   2    2.52   11.38
  -6  -7   2  -13.54   10.81
   6   7  -2   11.05   14.54
   6  -7  -2   26.76   13.62
  -5  -7   2   21.93   12.65
   5   7  -2   22.08   15.15
  -5   7   2   36.38   14.67
  -5   7   2   37.99    6.08
   5  -7  -2   20.29   12.63
   4  -7  -2    4.85    5.68
  -4   7   2   10.36   13.18
   4  -7  -2    0.91   11.30
  -4  -7   2    9.58    4.51
  -4  -7   2    5.69    9.32
   4   7  -2   -2.30   14.96
  -3  -7   2   50.43   12.45
  -3   7   2   33.85   13.53
   3  -7  -2   36.54    8.20
   3   7  -2   33.04   15.58
   3  -7  -2   26.06   11.34
  -3  -7   2   34.99    6.63
  -2   7   2  191.72   21.98
   2  -7  -2  196.89   17.59
  -2  -7   2  152.24   16.29
  -2  -7   2  155.33   12.39
   2   7  -2  163.87   21.10
   2  -7  -2  160.97   14.63
  -1  -7   2  284.90   19.49
  -1   7   2  309.25   26.93
   1  -7  -2  302.54   18.28
  -1  -7   2  305.02   16.72
   1  -7  -2  290.61   19.45
   1   7  -2  300.93   28.29
   0  -7   2  652.41   26.18
   0  -7  -2  574.59   29.69
   0   7   2  636.39   34.37
   0  -7   2  650.99   29.27
   0   7  -2  690.20   35.64
   0  -7  -2  624.42   26.47
   1  -7   2  164.77   15.19
  -1  -7  -2  223.59   19.13
   1   7   2  160.23   19.84
  -1  -7  -2  180.75   14.38
  -1   7  -2  181.04   21.22
   1  -7   2  209.82   15.06
   2  -7   2   52.36   11.27
  -2   7  -2   51.53   14.51
   2  -7   2   40.82    8.41
  -2  -7  -2   45.55   12.30
   2   7   2   37.76   14.97
  -2  -7  -2   46.93    8.15
  -3  -7  -2  109.67   15.80
  -3   7  -2  100.53   17.81
   3   7   2   84.19   17.35
  -3  -7  -2  106.86    9.45
   3  -7   2   99.71   14.46
   3  -7   2  116.58   10.97
  -4   7  -2   16.82   12.89
   4  -7   2   -7.30    8.74
  -4  -7  -2   -1.91    4.70
   4  -7   2   10.01    4.87
  -4  -7  -2   16.59   11.08
   4   7   2   19.89   14.13
  -5   7  -2  246.79   25.13
   5  -7   2  254.49   21.43
   5   7   2  274.09   26.57
  -5  -7  -2  264.90   24.54
   6  -7   2  462.35   28.73
  -6  -7  -2  513.85   34.24
  -6   7  -2  463.27   32.56
   6   7   2  494.50   35.46
   7   7   2   15.73   15.28
  -7   7  -2   43.20   15.85
  -7  -7  -2   23.99   13.86
   7  -7   2   25.37   12.09
  -8  -7  -2   45.53   15.00
  -8   7  -2   39.77   16.34
   8  -7   2   63.69   15.67
   8   7   2   61.94   18.17
   9   7   2   26.78   15.82
   9  -7   2    6.13   13.71
  -9  -7  -2   10.04   13.74
  -9   7  -2   10.45   13.44
  10   7   2   17.45   15.60
  10  -7   2   -2.85   12.95
 -10   7  -2   19.46   13.65
 -10  -7  -2   23.30   15.24
  11   7   2   79.19   19.87
  11  -7   2   64.53   18.18
 -11   7  -2   69.24   20.75
 -11  -7  -2   95.81   20.54
 -12   7  -2   37.05   18.31
 -12  -7  -2   57.15   19.33
  12   7   2   37.45   18.14
  12  -7   2   42.94   17.21
  13   7   2   10.73   16.90
 -13  -7  -2   27.21   16.78
  13  -7   2   46.10   18.12
 -13   7  -2   31.63   19.72
  14  -7   2   26.32   18.34
  14   7   2   13.00   19.72
 -14   7  -2   -8.92   14.28
 -14  -7  -2   15.57   17.28
  14   8  -2   45.08   21.68
 -14  -8   2    4.98   18.10
 -14   8   2   -4.20   15.35
  14  -8  -2  -22.45   17.62
 -13   8   2   92.14   22.26
  13   8  -2   62.94   22.02
 -13  -8   2  103.70   22.91
  13  -8  -2   86.09   21.74
 -12   8   2   10.54   14.90
  12   8  -2   -3.28   16.92
  12  -8  -2   17.06   16.38
 -12  -8   2  -11.85   14.18
 -11   8   2   53.83   18.19
  11  -8  -2   25.36   16.61
 -11  -8   2   46.86   18.30
  11   8  -2   79.01   21.76
 -10  -8   2   18.38   14.96
  10  -8  -2   28.95   15.82
 -10   8   2   14.55   13.85
  10   8  -2   39.49   20.55
  -9   8   2  -10.61   11.14
   9  -8  -2    3.68   13.04
   9   8  -2   23.69   17.54
  -9  -8   2   -3.91   12.35
  -8  -8   2    2.04   12.28
   8  -8  -2    1.19   12.46
   8   8  -2   17.70   18.67
  -8   8   2   11.13   13.34
  -7  -8   2  152.94   22.35
   7  -8  -2  124.61   19.77
  -7   8   2  146.17   22.00
   7   8  -2  132.24   23.35
   6  -8  -2   28.43   13.07
  -6  -8   2   -4.61   11.81
   6   8  -2   18.09   16.85
  -6   8   2    0.65   12.47
   5  -8  -2   30.90   12.87
   5   8  -2   27.42   17.48
  -5  -8   2   26.15   12.54
  -5   8   2   38.42   16.51
  -4   8   2   69.10   18.52
  -4  -8   2   74.57   14.90
   4   8  -2   25.75   17.92
   4  -8  -2   79.55    9.97
   4  -8  -2   70.10   14.30
  -3  -8   2   -0.49    9.80
  -3   8   2   16.55   14.18
  -3  -8   2   -0.37    6.16
   3  -8  -2   -6.07    9.33
   3   8  -2   -4.83   17.30
   3  -8  -2   -3.60    6.64
   2  -8  -2   13.58   10.02
  -2   8   2   18.83   15.74
  -2  -8   2   13.77    9.15
  -2  -8   2   14.24    7.63
   2  -8  -2   12.68    7.79
   2   8  -2  -14.44   16.33
   1   8  -2   10.40   15.51
  -1  -8   2   14.00    9.00
   1  -8  -2   17.97   10.32
   1  -8  -2   16.82    9.57
  -1   8   2   13.43   14.49
  -1  -8   2    6.93    7.37
   0  -8   2  540.86   28.19
   0  -8  -2  573.69   26.17
   0  -8   2  562.30   25.66
   0   8   2  567.61   37.41
   0  -8  -2  527.44   29.54
   0   8  -2  579.34   36.22
   1  -8   2  302.14   20.29
   1   8   2  319.67   29.52
  -1  -8  -2  308.63   23.89
  -1  -8  -2  300.54   18.81
   1  -8   2  329.74   19.76
  -1   8  -2  324.98   29.53
  -2  -8  -2   98.04   11.10
  -2  -8  -2   72.23   14.00
   2   8   2  101.93   21.12
  -2   8  -2   35.28   17.83
   2  -8   2   71.45   11.10
   2  -8   2   91.79   14.31
  -3  -8  -2  352.02   26.31
   3   8   2  401.96   34.69
   3  -8   2  359.02   23.19
  -3   8  -2  345.57   29.52
   3  -8   2  365.83   19.28
  -3  -8  -2  336.78   17.26
  -4  -8  -2   19.36   12.87
  -4   8  -2   16.96   14.55
   4  -8   2    0.29   10.17
   4   8   2    7.30   15.45
   4  -8   2   14.30    5.65
  -5   8  -2  100.07   19.28
  -5  -8  -2  110.37   18.81
   5   8   2  128.64   23.66
   5  -8   2  104.59   16.28
   6   8   2  133.69   24.02
  -6  -8  -2  119.03   20.91
   6  -8   2  108.31   18.50
  -6   8  -2  144.34   22.58
   7  -8   2    6.70   11.78
  -7  -8  -2   -5.69   12.82
  -7   8  -2   -4.32   14.29
   7   8   2   -7.23   16.60
   8   8   2   -5.50   14.78
  -8  -8  -2    0.73   12.32
   8  -8   2    7.55   12.83
  -8   8  -2    0.24   12.92
  -9  -8  -2   71.57   19.06
   9  -8   2   45.40   15.91
   9   8   2   96.68   23.71
  -9   8  -2   55.96   18.22
  10   8   2    0.38   17.14
 -10  -8  -2   20.34   15.26
  10  -8   2   13.06   15.50
 -10   8  -2    8.98   15.38
  11  -8   2   -0.78   15.16
  11   8   2    5.95   15.71
 -11  -8  -2    9.25   15.07
 -11   8  -2    2.32   14.44
  12  -8   2   25.11   18.02
 -12   8  -2   -8.17   14.32
 -12  -8  -2   25.20   17.42
  12   8   2   37.18   18.98
  13  -8   2   34.98   18.25
 -13  -8  -2   50.14   22.54
 -13   8  -2   28.26   17.79
  13   8   2   41.64   22.57
  13   9  -2  -11.09   18.97
  13  -9  -2   13.45   19.31
 -13  -9   2   -9.81   14.88
 -13   9   2   -0.61   15.13
  12  -9  -2   20.02   17.30
 -12  -9   2  -14.69   13.40
  12   9  -2   -8.24   18.25
 -12   9   2    7.78   15.60
  11   9  -2    9.77   19.67
 -11  -9   2   39.18   17.06
 -11   9   2   40.75   18.00
  11  -9  -2   27.65   17.16
 -10   9   2   74.40   21.73
 -10  -9   2   97.19   21.79
  10   9  -2  106.62   25.36
  10  -9  -2  101.14   21.36
   9   9  -2    1.02   17.22
  -9  -9   2   34.50   17.43
   9  -9  -2   11.14   14.78
  -9   9   2   12.52   16.05
   8   9  -2   75.78   23.33
  -8   9   2  115.62   23.16
   8  -9  -2  135.24   22.72
  -8  -9   2  100.59   20.09
   7   9  -2  382.70   35.95
  -7   9   2  383.92   32.78
  -7  -9   2  379.95   31.67
   7  -9  -2  386.56   29.64
  -6  -9   2   94.58   18.96
   6  -9  -2  114.63   18.48
   6   9  -2  128.07   24.86
  -6   9   2  121.95   22.89
  -5  -9   2    6.52   12.90
   5  -9  -2   23.52   12.98
  -5   9   2   25.09   17.58
   5   9  -2   51.23   20.29
  -4  -9   2   -5.36    9.98
   4  -9  -2    8.75   13.07
  -4   9   2   13.47   14.75
   4  -9  -2    0.68    7.51
   4   9  -2   10.29   18.20
   3   9  -2   79.83   22.75
   3  -9  -2   59.28   10.99
  -3  -9   2   26.25   12.74
   3  -9  -2   34.40   12.59
  -3   9   2   46.05   17.37
  -2  -9   2   38.89    9.87
   2   9  -2   67.70   20.35
  -2   9   2   20.59   15.44
   2  -9  -2   45.89   13.40
   2  -9  -2   37.69   10.66
  -2  -9   2   40.63   13.28
  -1  -9   2   -2.86    9.40
   1  -9  -2   -6.35   10.29
   1   9  -2   -8.89   18.17
   1  -9  -2   -7.20    8.79
  -1  -9   2    3.68    8.47
  -1   9   2    6.88   15.22
   0  -9   2   21.84    9.75
   0  -9  -2    3.38   10.32
   0   9   2   23.01   16.73
   0  -9   2   -9.74    8.44
   0  -9  -2  -16.04    8.89
   0   9  -2    3.02   16.69
   1  -9   2   10.93    9.10
   1   9   2   12.75   16.65
   1  -9   2    4.96   10.13
  -1   9  -2    6.14   18.18
  -1  -9  -2   21.91   10.02
  -1  -9  -2    9.98   10.13
   2  -9   2  188.21   17.27
  -2   9  -2  171.69   24.69
   2   9   2  208.37   28.70
  -2  -9  -2  195.22   15.57
  -2  -9  -2  214.51   23.76
   2  -9   2  203.50   19.97
  -3   9  -2   98.61   21.04
  -3  -9  -2   75.57   15.74
   3  -9   2  106.32   12.71
   3  -9   2   73.81   15.16
   3   9   2   67.30   20.53
  -4   9  -2  684.74   41.80
  -4  -9  -2  703.99   39.36
   4  -9   2  674.53   35.57
   4   9   2  678.95   45.82
  -5  -9  -2    5.45   13.24
   5   9   2   25.16   18.05
  -5   9  -2   16.51   15.34
   5  -9   2   15.22   11.74
  -6   9  -2  349.85   31.75
  -6  -9  -2  313.17   29.40
   6   9   2  313.53   32.93
   6  -9   2  313.77   26.34
   7  -9   2   55.73   15.59
  -7   9  -2   -8.24   12.84
  -7  -9  -2   43.13   16.67
   7   9   2   15.36   17.26
  -8   9  -2  106.79   21.88
   8  -9   2  104.65   19.81
   8   9   2   79.55   24.04
  -8  -9  -2  142.73   23.42
   9  -9   2   40.30   16.20
   9   9   2   49.34   19.93
  -9   9  -2   18.02   15.76
  -9  -9  -2   18.41   16.96
 -10   9  -2   47.46   20.31
 -10  -9  -2   59.54   20.10
  10  -9   2   44.17   17.35
  10   9   2   42.22   19.91
 -11   9  -2  -10.98   13.60
  11  -9   2  -19.30   12.17
  11   9   2  -14.53   18.88
 -11  -9  -2   20.32   16.62
  12  -9   2   24.77   17.74
  12   9   2   36.90   22.73
 -12  -9  -2   17.55   18.15
 -12   9  -2   31.25   18.77
 -11  10   2   41.95   18.50
  11 -10  -2   54.09   19.94
 -11 -10   2   29.81   19.66
  11  10  -2   31.66   22.21
 -10 -10   2  -12.57   12.97
 -10  10   2   12.46   17.35
  10 -10  -2    3.95   17.98
  10  10  -2   32.34   23.65
   9  10  -2  359.99   39.75
  -9  10   2  407.44   36.71
  -9 -10   2  512.63   38.67
   9 -10  -2  446.55   37.57
   8  10  -2   54.15   25.31
   8 -10  -2   17.15   17.04
  -8 -10   2   36.40   17.79
  -8  10   2    3.87   14.44
  -7 -10   2  207.67   27.20
   7  10  -2  275.57   35.14
   7 -10  -2  202.66   24.85
  -7  10   2  143.80   24.46
  -6  10   2  191.35   26.60
   6  10  -2  209.88   30.85
   6 -10  -2  207.10   24.31
  -6 -10   2  231.85   27.61
  -5  10   2  -13.12   15.74
  -5 -10   2    0.83   11.97
   5 -10  -2  -11.64   13.25
   5  10  -2   -7.38   20.80
  -4 -10   2  264.36   28.03
   4  10  -2  212.19   29.73
  -4  10   2  204.82   27.03
   4 -10  -2  168.79   22.76
  -3  10   2   12.36   15.94
  -3 -10   2    0.63   10.26
   3  10  -2    8.17   18.68
   3 -10  -2    1.86    9.07
   3 -10  -2    2.80   12.68
   2  10  -2  320.74   33.66
   2 -10  -2  278.40   24.36
   2 -10  -2  301.53   22.71
  -2  10   2  269.93   31.98
  -2 -10   2  292.08   25.49
   1  10  -2  205.61   28.41
  -1 -10   2  216.21   18.90
  -1  10   2  163.19   25.58
   1 -10  -2  193.56   20.06
  -1 -10   2  192.14   21.86
   1 -10  -2  197.32   20.97
   0  10   2   22.55   17.78
   0 -10  -2   30.14   11.56
   0 -10   2   20.81   11.27
   0  10  -2   52.31   20.34
   0 -10   2   30.46   11.77
   0 -10  -2   23.07   12.12
   1 -10   2    9.36   11.19
   1  10   2   -4.06   16.60
  -1 -10  -2   12.89   11.30
  -1 -10  -2   14.84   10.28
   1 -10   2   11.47    9.70
  -1  10  -2   10.76   17.40
   2 -10   2   96.45   14.14
  -2 -10  -2   74.91   17.11
   2  10   2  102.80   23.01
   2 -10   2   60.99   14.57
  -2  10  -2  115.27   22.82
  -3 -10  -2   88.26   17.92
   3 -10   2  126.45   17.32
  -3  10  -2   66.06   20.23
   3  10   2   80.82   22.04
  -4 -10  -2   29.79   14.01
   4 -10   2   35.54   14.76
   4  10   2   -7.49   16.87
  -4  10  -2   21.24   17.56
  -5  10  -2  167.28   25.77
  -5 -10  -2  198.87   26.67
   5  10   2  228.14   32.50
   5 -10   2  214.54   23.94
  -6  10  -2  135.67   25.73
  -6 -10  -2  109.48   21.68
   6  10   2   56.84   22.49
   6 -10   2  127.48   21.26
   7 -10   2  137.26   23.03
  -7 -10  -2  161.09   25.34
  -7  10  -2  134.02   26.49
   7  10   2  102.67   26.63
  -8 -10  -2  115.62   24.44
   8  10   2  142.29   28.71
  -8  10  -2   97.29   23.54
   8 -10   2   98.76   20.45
  -9  10  -2   18.09   16.72
  -9 -10  -2   17.29   16.12
   9 -10   2    7.27   15.00
   9  10   2    8.78   18.78
 -10  10  -2  128.90   27.04
  10  10   2   71.93   24.48
 -10 -10  -2   82.05   23.32
  10 -10   2  110.30   22.91
  11  10   2   13.98   22.88
 -11 -10  -2  -21.57   15.75
 -11  10  -2    8.72   16.12
  11 -10   2  -19.67   16.83
  10  11  -2   33.10   24.97
  10 -11  -2   22.20   20.69
 -10  11   2   10.68   18.80
 -10 -11   2   17.46   19.03
   9  11  -2   -9.71   20.91
  -9 -11   2   22.26   17.44
   9 -11  -2   18.47   17.06
  -9  11   2    6.62   16.35
  -8 -11   2   26.99   16.91
   8  11  -2    0.44   24.56
  -8  11   2  -10.14   16.53
   8 -11  -2   25.81   18.82
  -7 -11   2   28.91   16.49
  -7  11   2   23.74   17.57
   7 -11  -2   41.33   17.55
   7  11  -2  -27.45   22.89
   6 -11  -2   -9.06   14.97
   6  11  -2   -8.13   19.43
  -6 -11   2    7.09   13.93
  -6  11   2    2.40   15.52
  -5  11   2   30.65   18.00
   5  11  -2   44.65   23.18
  -5 -11   2   81.14   19.33
   5 -11  -2   55.08   16.74
  -4  11   2    7.86   16.75
   4 -11  -2   -7.24   12.87
   4  11  -2   18.95   21.16
  -4 -11   2    2.81   11.52
  -3 -11   2  215.64   24.87
   3 -11  -2  240.36   24.60
  -3  11   2  234.25   30.47
   3  11  -2  239.72   34.09
   2  11  -2   -9.30   18.98
  -2  11   2  -14.70   15.98
   2 -11  -2    2.69   12.64
  -2 -11   2   12.04   10.58
  -1  11   2   84.45   22.98
   1  11  -2   73.96   24.76
   1 -11  -2   91.69   16.72
  -1 -11   2  105.20   17.73
   1 -11  -2   79.86   15.65
   0 -11  -2    6.62   11.62
   0 -11   2   13.67   10.03
   0  11   2  -10.25   17.07
   0  11  -2  -11.43   21.44
   0 -11   2  -13.47    9.80
   0 -11  -2    3.76   10.61
   1  11   2   55.23   24.90
   1 -11   2   77.31   14.72
  -1 -11  -2   83.52   17.54
  -1  11  -2   30.09   20.40
   1 -11   2   30.39   13.14
  -2 -11  -2   19.41   13.20
   2  11   2  -27.18   17.45
   2 -11   2   18.86   12.71
  -2  11  -2   -5.86   17.84
   3  11   2  -46.30   16.48
  -3 -11  -2    2.65   11.02
  -3  11  -2  -15.38   17.02
   3 -11   2   -2.18   12.51
   4  11   2   -0.69   19.42
  -4  11  -2   28.68   18.45
  -4 -11  -2    9.13   12.72
   4 -11   2   38.38   15.62
  -5  11  -2   15.02   17.18
   5  11   2  -20.78   18.84
   5 -11   2   15.83   15.10
  -5 -11  -2    5.08   14.37
   6  11   2    0.29   20.25
   6 -11   2   -4.28   13.05
  -6 -11  -2  -17.53   12.51
  -6  11  -2   30.05   19.04
  -7 -11  -2  116.31   22.70
   7  11   2  110.71   27.34
   7 -11   2   82.13   19.84
  -7  11  -2   80.24   23.02
  -8 -11  -2   32.74   17.03
   8 -11   2   -5.27   14.73
  -8  11  -2   -5.82   14.81
   8  11   2  -16.48   20.20
  -9  11  -2   61.65   21.61
   9 -11   2   40.16   18.51
  -9 -11  -2   62.94   20.73
   9  11   2   22.45   24.41
   7 -12  -2    2.76   18.22
  -7  12   2  -16.89   16.67
   7  12  -2    7.21   23.44
  -7 -12   2    8.79   15.62
  -6 -12   2   12.24   15.20
   6 -12  -2   26.04   16.54
   6  12  -2   13.45   22.98
  -6  12   2   -9.90   16.20
  -5  12   2    2.75   18.80
   5 -12  -2   38.50   17.70
  -5 -12   2   36.10   15.55
   5  12  -2   -7.80   22.06
   4 -12  -2  107.96   21.12
  -4 -12   2  116.17   21.36
   4  12  -2  185.71   34.17
  -4  12   2  105.04   25.47
   3  12  -2  -12.96   21.14
   3 -12  -2    4.98   14.81
  -3  12   2  -18.21   16.73
  -3 -12   2   -8.58   10.39
   2  12  -2  195.90   35.27
   2 -12  -2  199.95   23.19
  -2  12   2  184.66   30.07
  -2 -12   2  126.75   20.93
  -1 -12   2    6.75   11.42
   1 -12  -2   -3.61   12.55
  -1  12   2   -9.30   18.38
   1  12  -2   -5.42   20.57
   0  12   2    7.98   20.23
   0  12  -2  -12.44   19.19
   0 -12   2   13.84   16.92
   0 -12  -2    7.14   10.68
  -1 -12  -2   44.32   15.13
  -1  12  -2   34.31   24.69
   1 -12   2   78.45   25.52
   1  12   2   58.72   24.26
  -2 -12  -2   -9.46   11.51
  -2  12  -2  -25.59   17.02
   2 -12   2   -9.47   13.06
   2  12   2  -13.69   19.95
   3  12   2   26.24   25.39
  -3 -12  -2   25.97   15.93
   3 -12   2   12.82   14.03
  -3  12  -2   46.34   22.04
  -4 -12  -2   -1.53   13.32
   4  12   2  -34.66   17.82
  -4  12  -2  -11.63   19.67
   4 -12   2   24.17   14.25
  -5  12  -2   -5.86   18.11
   5 -12   2   15.62   16.40
  -5 -12  -2   16.60   16.28
   5  12   2   23.64   25.38
   6  12   2    4.61   21.52
   6 -12   2    2.49   16.27
  -6  12  -2    0.36   18.40
  -6 -12  -2    5.68   15.21
  -7  12  -2  -10.00   19.27
   7  12   2  -37.04   20.11
   7 -12   2    4.08   17.21
  -7 -12  -2  -10.44   13.30
   4 -13  -2  -25.73   15.17
  -4 -13   2    3.39   12.52
  -4  13   2  -14.55   18.15
   4  13  -2   17.58   24.97
   3 -13  -2   24.91   17.10
   3  13  -2  -16.72   23.83
  -3 -13   2   36.09   15.55
  -3  13   2   -7.41   20.24
  -2 -13   2   12.79   12.79
  -2  13   2  -10.18   19.38
   2  13  -2  -33.85   21.74
   1  13  -2   -9.72   25.40
  -1  13   2   40.92   23.58
   0  13   2   -8.99   20.69
   0  13  -2  -47.84   17.50
  -1 -13  -2   62.75   17.08
  -1  13  -2   41.25   24.90
   1  13   2   -1.74   24.86
  -2  13  -2   66.13   28.66
   2  13   2   69.43   27.59
  -2 -13  -2   93.70   20.69
   3 -13   2  -13.27   14.47
  -3 -13  -2   -7.36   11.03
   3  13   2  -33.99   21.24
  -3  13  -2  -12.79   22.81
 -17   0   3   71.67   22.13
 -16   0   3   -1.71   16.28
 -15   0   3   18.08   14.63
 -15   0   3   11.74   11.11
  15   0  -3   14.10   12.45
 -14   0   3    9.99   14.00
  14   0  -3    7.64   11.32
 -14   0   3   -1.21   10.03
  13   0  -3  334.95   23.81
 -13   0   3  406.17   34.06
 -13   0   3  404.66   25.81
 -12   0   3    5.16    9.30
  12   0  -3    1.22    9.49
 -12   0   3   19.13   13.37
 -11   0   3 1463.77   53.61
  11   0  -3 1476.28   50.83
 -11   0   3 1560.18   63.03
 -10   0   3    3.22    8.14
  10   0  -3  -14.86    7.24
 -10   0   3   -1.87    9.89
   9   0  -3 1000.68   35.69
  -9   0   3 1022.68   37.93
  -9   0   3  940.14   42.44
   8   0  -3   -3.33    6.59
  -8   0   3  -15.51    6.51
  -8   0   3    7.01    7.05
   7   0  -3  275.42   15.96
  -7   0   3  269.18   16.91
  -7   0   3  273.80   19.16
  -6   0   3   -1.90    6.60
   6   0  -3   -7.37    6.09
  -6   0   3   -0.58    6.73
  -5   0   3  121.80   11.46
  -5   0   3  108.84   11.36
   5   0  -3   91.11    9.13
   4   0  -3    3.23    4.47
  -4   0   3    4.85    4.88
  -4   0   3   -6.43    4.84
   3   0  -3  475.44   18.16
  -3   0   3  503.42   19.27
  -3   0   3  490.70   18.94
  -2   0   3   -1.60    3.89
  -1   0   3 6491.93  176.17
  -1   0   3 6617.40  179.30
   1   0  -3 6685.85  169.36
   1   0  -3 6610.17  179.39
   0   0   3    1.50    1.49
   0   0  -3   -1.06    1.19
   0   0  -3    1.57    2.97
   0   0   3    2.34    3.59
  -1   0  -3 2252.39   61.28
  -1   0  -3 2303.02   63.77
  -1   0  -3 2245.31   63.33
  -2   0  -3    3.61    4.54
  -2   0  -3   -2.92    3.78
  -2   0  -3    8.08    4.49
  -3   0  -3 4084.89  116.18
  -3   0  -3 4029.67  112.01
  -3   0  -3 4100.92  108.90
  -4   0  -3   -3.03    5.23
  -4   0  -3    1.52    5.14
  -5   0  -3 1654.88   55.82
  -5   0  -3 1760.60   52.19
  -5   0  -3 1652.05   50.73
  -6   0  -3    4.32    6.30
  -6   0  -3    1.61    7.40
   6   0   3    3.83    6.28
  -7   0  -3  554.94   23.97
   7   0   3  559.21   24.13
  -7   0  -3  541.36   27.77
  -8   0  -3    2.71    6.78
   8   0   3   -6.03    6.14
  -8   0  -3    9.44    8.68
  -9   0  -3    1.06    8.81
  -9   0  -3   -5.69    6.32
   9   0   3   -1.91    6.95
  10   0   3    0.04    8.04
 -10   0  -3    3.57   10.38
 -10   0  -3  -17.11    7.38
 -11   0  -3  102.41   14.70
 -11   0  -3   78.76   17.26
  11   0   3  121.21   15.47
 -12   0  -3    1.94    8.49
  12   0   3    3.02    8.74
 -12   0  -3    5.99   12.04
 -13   0  -3   55.81   12.97
 -13   0  -3   40.04   17.53
  13   0   3   47.87   12.81
  14   0   3    3.67    9.25
 -14   0  -3    9.08   15.58
 -14   0  -3   12.53   10.21
 -15   0  -3  138.45   26.43
  15   0   3  184.01   20.10
 -16   0  -3   34.77   19.75
 -17   0  -3  148.65   30.40
 -17   1   3   29.33   18.52
 -17  -1   3   15.81   18.40
  17  -1  -3  -20.56   12.32
  16  -1  -3   64.16   17.10
 -16  -1   3   89.43   17.35
 -16   1   3   56.76   19.24
 -16  -1   3   56.53   19.86
 -15  -1   3   26.64   13.58
 -15  -1   3    7.88   13.81
 -15   1   3   20.16   16.83
  15  -1  -3   17.03   13.16
 -14  -1   3  215.24   23.01
 -14   1   3  223.54   24.41
 -14  -1   3  175.26   25.13
  14  -1  -3  190.77   21.14
 -14   1   3  208.34   27.99
  14   1  -3  224.15   20.30
 -13  -1   3   88.71   19.35
 -13   1   3  119.20   21.18
  13  -1  -3  111.95   17.35
  13   1  -3  136.56   15.53
 -13  -1   3  121.01   17.53
 -13   1   3  134.27   15.90
 -12  -1   3  253.42   28.28
 -12   1   3  198.55   24.41
  12  -1  -3  224.95   20.59
 -12  -1   3  178.35   19.80
  12   1  -3  200.87   17.08
 -12   1   3  169.74   17.22
 -11   1   3  -14.01    9.31
 -11  -1   3   -8.89    9.87
 -11   1   3   15.52    8.88
 -11  -1   3   11.20    9.59
  11   1  -3   -3.87    8.46
  11  -1  -3    9.35   10.36
  10  -1  -3 1072.41   41.15
 -10  -1   3 1138.46   44.49
 -10  -1   3 1160.87   49.78
  10   1  -3 1074.58   38.44
 -10   1   3 1140.89   40.77
 -10   1   3 1194.72   50.07
  -9  -1   3    7.15    9.15
  -9   1   3   14.18    7.59
   9   1  -3   11.89    7.44
   9  -1  -3   14.07    8.10
  -9  -1   3   -1.90    8.02
  -9   1   3    7.40    9.27
  -8   1   3   29.73    7.54
  -8   1   3   28.24    9.90
   8  -1  -3   18.85    9.08
  -8  -1   3   34.73    9.07
   8   1  -3   33.57    7.56
  -8  -1   3   32.93   10.41
  -7   1   3   75.41    9.39
   7  -1  -3   81.52   10.85
  -7   1   3   79.79   12.40
  -7  -1   3   69.90   11.75
   7   1  -3   77.42    8.64
  -7  -1   3   73.12   11.27
   6  -1  -3  120.25   12.25
  -6  -1   3  111.99   13.76
  -6  -1   3  107.93   11.83
   6   1  -3  109.86    9.63
  -6   1   3  121.99   13.96
  -6   1   3  111.42   10.12
  -5   1   3  102.22   11.58
   5  -1  -3  121.75   11.44
   5   1  -3  110.90    8.97
  -5  -1   3  111.08   11.81
  -5   1   3  107.54    9.93
  -5  -1   3   85.88   10.07
  -4  -1   3  149.01   11.85
   4   1  -3  168.15    8.69
   4  -1  -3  161.15   11.08
  -4   1   3  150.60   10.26
  -4   1   3  130.54   11.17
  -4  -1   3  157.36   11.29
  -3   1   3  358.76   15.52
   3   1  -3  344.79   16.87
  -3  -1   3  355.28   16.30
   3  -1  -3  375.98   16.55
   3   1  -3  365.15   13.24
  -3   1   3  372.68   15.39
   2   1  -3  132.88    8.75
  -2   1   3  127.01   10.59
   2   1  -3  120.42    9.73
  -1   1   3 2032.87   57.47
   1   1  -3 2052.02   58.04
  -1   1   3 1998.78   56.95
   1   1  -3 2086.98   54.73
  -1  -1   3 2001.01   57.97
   1  -1  -3 2041.68   55.37
   0  -1  -3 6297.73  156.95
   0  -1   3 5840.12  162.60
   0   1  -3 6145.63  157.21
   0   1   3 6111.04  165.36
   0   1  -3 6084.99  166.50
   0  -1  -3 6068.25  163.65
   1   1   3 3877.80  105.00
  -1   1  -3 3873.44  100.97
  -1  -1  -3 3861.12   99.45
   1  -1   3 3781.67  102.56
  -1  -1  -3 3636.90  104.47
  -1   1  -3 3754.07  105.78
  -2   1  -3  365.41   15.89
  -2  -1  -3  384.65   15.33
  -2   1  -3  390.28   16.10
  -2  -1  -3  392.60   17.07
   2  -1   3  399.72   14.37
  -2  -1  -3  388.56   14.36
  -3  -1  -3  496.20   20.43
  -3   1  -3  505.34   17.73
  -3   1  -3  525.62   20.97
  -3   1  -3  509.59   20.20
  -3  -1  -3  509.77   20.53
  -3  -1  -3  485.17   18.06
  -4  -1  -3  468.19   21.33
  -4  -1  -3  431.63   21.22
  -4   1  -3  524.52   21.95
  -4  -1  -3  485.79   18.66
  -4   1  -3  470.68   20.47
  -4   1  -3  489.91   17.75
  -5  -1  -3  275.91   13.87
  -5   1  -3  261.61   13.24
  -5  -1  -3  254.50   16.20
  -5   1  -3  273.34   17.84
  -5  -1  -3  245.38   16.38
   5  -1   3  254.90   15.41
  -6   1  -3  542.01   26.44
  -6  -1  -3  476.73   20.40
  -6   1  -3  509.95   19.97
  -6  -1  -3  481.96   23.18
  -6  -1  -3  474.92   24.87
   6  -1   3  480.99   22.74
  -7  -1  -3  244.36   16.62
   7  -1   3  252.58   16.52
  -7   1  -3  258.65   14.31
   7   1   3  229.64   14.16
  -7  -1  -3  266.63   19.41
  -7   1  -3  288.95   21.26
  -8   1  -3   82.61    9.63
   8   1   3   76.59    9.80
   8  -1   3   68.06   10.72
  -8   1  -3   54.90   12.54
  -8  -1  -3   72.99   11.64
  -8  -1  -3   69.46   13.06
   9   1   3   24.61    7.73
  -9   1  -3   31.02    7.70
  -9  -1  -3   22.10   11.91
  -9   1  -3   29.94   11.33
  -9  -1  -3   42.70   10.77
   9  -1   3   39.61   10.42
 -10   1  -3   34.49    8.83
 -10  -1  -3   59.93   14.62
  10  -1   3   51.89   11.22
  10   1   3   46.65   10.10
 -10   1  -3   65.48   14.95
 -10  -1  -3   44.99   12.10
  11  -1   3   28.75   11.60
 -11  -1  -3   26.87   11.35
 -11  -1  -3   44.99   14.59
 -11   1  -3   23.13   12.98
 -11   1  -3   42.93    9.51
  11   1   3   22.53    9.10
 -12  -1  -3  141.13   18.03
  12  -1   3  110.51   16.46
  12   1   3  134.24   15.29
 -12  -1  -3  102.32   19.63
 -12   1  -3  109.36   13.73
 -12   1  -3  137.39   21.70
  13  -1   3   63.40   14.59
 -13  -1  -3   64.77   14.41
 -13  -1  -3   59.03   17.29
  13   1   3   48.57   11.96
 -13   1  -3   72.73   19.36
 -14  -1  -3   56.65   14.44
 -14  -1  -3  108.45   22.95
  14   1   3   81.81   14.01
  14  -1   3   69.81   15.19
 -14   1  -3   57.87   18.05
  15  -1   3    7.31   11.31
 -15  -1  -3   19.09   15.44
 -15   1  -3   30.62   18.49
 -15  -1  -3   12.84   12.43
  16  -1   3   76.35   16.48
 -16   1  -3   56.67   20.20
 -16  -1  -3   54.99   20.30
 -17   1  -3   40.56   22.33
  17  -1   3   27.89   15.36
 -17  -1  -3    9.20   17.41
  17  -2  -3    7.03   15.34
  17   2  -3   13.11   16.41
 -17   2   3   28.37   18.17
 -17  -2   3   33.21   15.28
  16  -2  -3   93.58   19.84
 -16   2   3   98.45   25.04
 -16  -2   3  143.39   21.93
  16   2  -3   64.98   21.64
 -15   2   3   78.53   20.30
 -15  -2   3   76.33   17.35
  15  -2  -3  100.86   18.62
  15   2  -3   89.13   20.56
 -14  -2   3   64.97   18.55
 -14   2   3   47.48   17.49
 -14  -2   3   53.97   15.75
  14  -2  -3   58.96   15.97
 -13  -2   3  112.24   20.34
 -13  -2   3  149.11   20.44
  13  -2  -3   91.77   16.06
 -13   2   3   88.42   19.84
 -12  -2   3   -5.55   11.41
 -12  -2   3    9.49   12.92
 -12   2   3    5.22   11.67
 -12   2   3   21.84    8.83
  12   2  -3   13.37    8.83
  12  -2  -3   -6.13   10.18
 -11  -2   3  206.69   21.32
 -11   2   3  185.15   22.95
  11  -2  -3  194.20   19.62
 -11  -2   3  140.95   21.47
 -11   2   3  179.64   15.51
  11   2  -3  192.31   15.37
  10   2  -3  148.19   13.02
 -10  -2   3  117.81   16.51
 -10  -2   3  154.19   20.75
  10  -2  -3  141.48   17.26
 -10   2   3  153.46   13.71
 -10   2   3  104.88   17.76
   9  -2  -3    6.38    9.70
  -9  -2   3   20.36   10.34
  -9   2   3   27.65   10.96
  -9  -2   3   13.30    9.99
   9   2  -3   19.89    6.44
  -9   2   3   14.24    6.50
  -8   2   3   11.44    5.81
  -8  -2   3    8.22    8.82
  -8  -2   3    8.43    8.41
   8  -2  -3   -0.16    7.92
  -8   2   3    8.70    8.94
   8   2  -3   12.32    5.47
   7   2  -3   -7.00    4.54
  -7  -2   3    8.94    7.61
  -7  -2   3   -4.66    7.18
   7  -2  -3   17.38    8.42
  -7   2   3    8.05    8.33
  -7   2   3   -5.54    5.01
   6   2  -3  439.08   16.02
   6  -2  -3  435.87   21.47
  -6   2   3  438.68   17.63
  -6  -2   3  422.56   23.37
  -6   2   3  468.87   24.15
   6   2  -3  442.01   23.75
  -5  -2   3  277.48   18.34
  -5   2   3  255.84   16.32
   5  -2  -3  239.36   15.94
   5   2  -3  248.97   16.78
   5   2  -3  254.36   10.56
  -5   2   3  248.19   12.75
  -4   2   3 2632.55   72.60
   4   2  -3 2687.62   68.39
  -4  -2   3 2480.47   76.80
   4  -2  -3 2594.10   73.38
  -4   2   3 2559.45   78.45
   4   2  -3 2613.06   78.69
  -3  -2   3  354.50   17.47
   3  -2  -3  397.56   17.50
  -3   2   3  361.72   16.35
   3   2  -3  364.66   12.21
   3   2  -3  329.15   17.52
  -3   2   3  376.43   14.52
  -2  -2   3   95.40    9.23
  -2   2   3   90.11    9.03
  -2   2   3   92.04    7.82
   2   2  -3   91.87    6.75
   2  -2  -3   94.03    9.06
   1   2  -3   21.06    6.46
   1  -2  -3   36.26    5.89
  -1   2   3   11.41    6.94
   1  -2  -3   50.11    6.89
   0   2   3   42.20    6.89
   0   2  -3   41.95    5.93
   0   2  -3   47.50    7.68
   0  -2  -3   42.12    7.03
   0  -2   3   21.07    7.03
   0  -2  -3   44.11    5.66
   1  -2   3  253.66   11.78
  -1  -2  -3  255.30   13.76
   1   2   3  262.05   12.87
  -1   2  -3  274.63   13.75
  -1   2  -3  249.12   12.60
  -1  -2  -3  268.65   10.97
  -2  -2  -3   50.40    5.61
  -2   2  -3   63.60    8.24
   2   2   3   40.03    6.45
  -2   2  -3   64.01    8.34
  -2  -2  -3   41.21    8.13
   2  -2   3   52.69    5.28
  -3   2  -3  401.95   19.65
   3   2   3  360.23   17.93
  -3   2  -3  380.36   18.17
  -3  -2  -3  383.08   14.22
  -3  -2  -3  357.98   18.32
   3  -2   3  381.38   13.25
  -4   2  -3   32.64    8.93
   4  -2   3   29.48    7.89
  -4  -2  -3   22.27    5.48
  -4  -2  -3   46.47    9.69
   4   2   3   30.15    8.05
   4  -2   3   11.28    4.18
  -5   2  -3  727.92   31.18
  -5  -2  -3  725.04   29.90
   5  -2   3  664.58   28.00
  -5  -2  -3  706.54   24.06
  -5  -2  -3  718.06   29.75
  -6   2  -3  101.22   13.69
  -6  -2  -3   75.44   11.09
  -6   2  -3   89.97    8.06
   6  -2   3   90.01   11.85
  -6  -2  -3  111.44   13.12
  -6  -2  -3  101.44    9.19
  -7   2  -3   25.25    9.98
  -7   2  -3   26.25    5.28
  -7  -2  -3   19.22    8.29
   7  -2   3   18.80    8.36
  -7  -2  -3   21.18    9.10
   7   2   3   17.94    5.89
   8   2   3  216.44   13.29
  -8  -2  -3  202.57   18.92
  -8  -2  -3  223.25   19.37
   8  -2   3  200.73   17.08
  -8   2  -3  223.66   12.38
  -8   2  -3  210.80   20.13
   9   2   3   91.96   10.24
  -9   2  -3   94.98    9.25
  -9   2  -3   59.25   14.49
  -9  -2  -3   95.44   15.81
  -9  -2  -3   90.00   15.09
   9  -2   3  111.64   15.45
  10   2   3  142.49   13.63
  10  -2   3  131.20   16.72
 -10   2  -3  152.88   20.82
 -10  -2  -3  162.89   21.58
 -10  -2  -3  137.50   18.13
 -10   2  -3  157.92   12.67
 -11  -2  -3   27.35   13.49
  11  -2   3   17.85   11.24
  11   2   3   40.49    9.39
 -11   2  -3   29.26    7.69
 -11  -2  -3   22.56   12.71
 -11   2  -3   23.38   12.78
 -12  -2  -3  511.63   31.85
 -12  -2  -3  513.37   36.41
 -12   2  -3  481.87   35.97
  12  -2   3  450.80   29.38
  12   2   3  438.45   23.49
  13  -2   3   29.22   11.58
 -13   2  -3   10.70   13.24
 -13  -2  -3   22.10   12.39
  13   2   3   19.74    9.03
 -13  -2  -3   10.59   13.92
 -14   2  -3    8.39   14.85
  14  -2   3   31.66   13.74
 -14  -2  -3   20.16   17.46
 -14  -2  -3   27.15   13.93
  15  -2   3   19.58   11.92
 -15  -2  -3   11.72   13.85
 -15   2  -3   12.68   15.48
 -15  -2  -3   26.88   16.97
 -16   2  -3   11.61   16.47
 -16  -2  -3   -2.60   15.55
 -16  -2  -3    8.66   13.99
  16  -2   3   23.08   14.08
 -17  -3   3  137.86   22.79
  17   3  -3  128.83   26.33
 -17   3   3  146.69   27.98
  17  -3  -3  168.73   26.01
 -16   3   3   -9.17   14.03
  16   3  -3   17.95   17.94
  16  -3  -3  -16.93   14.53
 -16  -3   3    7.06   14.66
 -15  -3   3    6.74   13.98
 -15   3   3   14.61   16.18
  15  -3  -3   14.24   14.41
  15   3  -3   47.68   20.02
  14   3  -3   30.01   17.42
 -14  -3   3    9.51   13.74
 -14   3   3   -6.19   13.48
  14  -3  -3   29.50   13.32
 -13   3   3   33.92   15.82
  13  -3  -3   31.46   13.39
 -13  -3   3   10.37   12.76
  13   3  -3   16.48   14.20
 -12  -3   3    3.88   12.72
  12  -3  -3    3.75   11.68
 -12   3   3   10.36   12.79
  12   3  -3    8.34   12.74
  11  -3  -3   -9.59   10.12
  11   3  -3   13.25   12.02
 -11   3   3   -8.59    9.96
  11   3  -3   -1.07    6.58
 -11   3   3   -8.23    5.89
 -11  -3   3   10.57   11.58
 -10  -3   3   17.86   12.29
  10   3  -3    5.25   10.91
 -10   3   3    1.15   10.62
 -10   3   3    9.84    6.03
  10   3  -3    5.90    5.71
  10  -3  -3   -2.74   11.23
   9  -3  -3  109.15   16.14
   9   3  -3  129.41    9.27
   9   3  -3  127.03   17.85
  -9   3   3  126.39   10.51
  -9   3   3   99.37   16.82
  -9  -3   3  135.55   17.50
  -8  -3   3   49.05   11.94
   8   3  -3   44.16   13.13
   8   3  -3   49.00    5.80
  -8   3   3   37.59   11.61
   8  -3  -3   41.37   10.99
  -8   3   3   42.08    6.70
  -7   3   3 1178.38   35.79
  -7  -3   3 1117.18   43.82
   7   3  -3 1163.03   45.62
  -7   3   3 1187.62   46.08
   7  -3  -3 1157.38   42.05
   7   3  -3 1141.40   32.59
   6   3  -3    6.50    8.65
  -6   3   3   -0.97    6.93
  -6   3   3    0.40    4.83
  -6  -3   3    2.74    9.18
   6  -3  -3    6.54    8.47
   6   3  -3    4.59    2.99
  -5   3   3  207.27   11.25
  -5  -3   3  194.27   16.32
  -5   3   3  175.45   15.21
   5   3  -3  197.69    7.49
   5   3  -3  210.00   17.14
   5  -3  -3  202.56   15.96
   4  -3  -3   34.98    9.16
  -4  -3   3   48.04   10.57
  -4   3   3   50.31    9.27
  -4   3   3   50.34    6.59
   4   3  -3   47.16    4.28
   4   3  -3   34.30    9.85
  -3   3   3  879.56   28.74
   3  -3  -3  877.61   31.30
  -3   3   3  865.12   32.67
   3   3  -3  906.62   34.30
   3   3  -3  960.19   26.12
  -3  -3   3  937.05   33.61
   2   3  -3   65.90   10.39
   2  -3  -3   71.97    8.89
  -2  -3   3   52.06    8.59
   2  -3  -3   76.73    7.53
  -2   3   3   56.55    9.22
   2   3  -3   64.26    5.93
  -1   3   3 1016.10   35.41
   1  -3  -3 1054.16   32.91
   1   3  -3 1054.98   31.36
   1   3  -3 1071.89   36.79
   1  -3  -3 1047.48   34.17
  -1  -3   3 1056.53   34.86
   0  -3  -3   57.08    7.30
   0   3   3   59.00    8.89
   0   3  -3   47.03    9.08
   0   3  -3   64.17    7.29
   0  -3  -3   69.55    9.22
   0  -3   3   43.63    6.64
   1   3   3   21.02    7.99
  -1   3  -3    7.83    5.33
   1  -3   3   18.16    5.15
  -1   3  -3   17.45    8.86
  -1  -3  -3   16.62    5.16
  -1  -3  -3   12.09    6.73
   2  -3   3  806.58   25.16
  -2   3  -3  743.97   30.33
  -2  -3  -3  832.45   25.48
   2   3   3  836.10   30.12
   2  -3   3  810.72   28.96
  -2  -3  -3  798.60   31.08
   3   3   3  426.74   21.88
   3  -3   3  472.24   20.69
  -3  -3  -3  425.29   22.12
   3  -3   3  506.09   15.52
  -3   3  -3  464.24   22.54
  -3  -3  -3  440.35   16.17
  -4  -3  -3   24.37    8.79
  -4  -3  -3   16.72    4.36
  -4   3  -3   18.33    8.89
   4   3   3   24.20    9.83
   4  -3   3   27.51    3.84
   4  -3   3   15.28    7.89
  -5  -3  -3 1011.78   30.69
  -5  -3  -3  990.54   38.97
   5  -3   3 1039.23   37.22
  -5   3  -3 1020.11   39.72
   5  -3   3 1009.61   30.13
   5  -3   3  972.70   27.69
   5   3   3  943.45   38.67
  -6  -3  -3  139.17    9.35
   6   3   3  140.82   15.64
   6  -3   3  129.07   14.27
  -6   3  -3  123.25   14.90
   6  -3   3  123.90    5.95
  -6  -3  -3  100.40   13.86
  -7  -3  -3  519.24   27.75
   7   3   3  495.25   28.85
   7  -3   3  557.40   16.35
   7  -3   3  494.73   25.97
  -7   3  -3  471.55   28.01
   8  -3   3   -5.14    8.25
   8  -3   3    5.79    3.04
  -8  -3  -3    0.08    8.41
  -8   3  -3   -0.14    8.97
   8   3   3    7.71    4.61
   8   3   3    7.42    9.61
  -9   3  -3  360.01   28.14
   9   3   3  291.85   26.12
  -9  -3  -3  302.61   24.03
   9   3   3  296.95   15.51
   9  -3   3  335.62   23.49
  10  -3   3  191.88   20.42
 -10  -3  -3  208.00   23.07
 -10   3  -3  259.20   27.19
  10   3   3  241.47   14.45
  10   3   3  176.67   22.30
 -11  -3  -3  141.50   20.22
  11   3   3   90.37   19.19
  11  -3   3  111.65   17.29
  11   3   3  137.37   12.65
 -11   3  -3   77.55   18.01
  12   3   3   21.78   13.33
 -12   3  -3  -15.04   10.43
 -12  -3  -3   13.89   12.87
  12  -3   3    2.99   10.24
  13  -3   3   76.13   16.26
  13   3   3   41.57   17.01
 -13  -3  -3  105.37   19.32
 -13   3  -3   79.78   18.58
 -14   3  -3    8.84   15.75
  14   3   3   -2.03   12.84
  14  -3   3   -1.04   11.82
 -14  -3  -3    7.14   13.36
  15   3   3   53.01   18.02
  15  -3   3   65.34   17.73
 -15   3  -3   32.61   17.24
 -15  -3  -3   70.82   18.66
 -16  -3  -3   37.91   17.23
  16   3   3   31.12   19.25
  16  -3   3   12.69   14.55
 -16   3  -3   11.62   17.92
 -16   4   3   65.89   22.87
  16  -4  -3   91.59   20.76
 -16  -4   3   68.88   19.16
  16   4  -3   50.38   20.25
  15   4  -3   45.10   18.91
 -15   4   3   42.85   18.66
 -15  -4   3   40.73   17.48
  15  -4  -3   61.13   17.86
  14  -4  -3   52.01   16.35
 -14   4   3   61.02   20.10
 -14  -4   3   27.97   15.94
  14   4  -3   45.74   17.23
 -13  -4   3  239.66   27.10
  13   4  -3  286.52   32.21
  13  -4  -3  252.12   27.36
 -13   4   3  242.07   30.57
 -12  -4   3  -14.59   12.07
  12   4  -3    5.91   13.12
  12  -4  -3    5.22   12.54
 -12   4   3    2.09   12.20
  11   4  -3  170.01   23.34
 -11   4   3  204.47   25.46
  11  -4  -3  193.26   22.02
 -11  -4   3  271.01   25.03
  10   4  -3    5.20   11.88
 -10   4   3    6.25   11.37
  10  -4  -3   15.71   11.96
 -10  -4   3   -3.79   10.09
   9   4  -3   40.84   14.42
  -9   4   3   37.79    5.42
  -9   4   3   50.73   13.45
   9  -4  -3   13.85   11.48
  -9  -4   3   41.02   12.63
  -8   4   3  189.47   20.37
   8   4  -3  166.58   19.52
   8  -4  -3  163.63   18.19
  -8  -4   3  170.22   18.85
  -8   4   3  197.50   10.02
  -7  -4   3  102.13   14.27
   7  -4  -3   93.80   13.47
  -7   4   3   86.06   13.85
   7   4  -3   89.58   14.62
  -7   4   3   82.56    7.64
   6   4  -3  605.06   31.38
   6  -4  -3  685.55   29.88
  -6   4   3  681.86   31.62
  -6   4   3  703.98   22.43
  -6  -4   3  635.67   30.92
  -5  -4   3    5.21    8.58
  -5   4   3    6.24    8.60
   5   4  -3   -8.92    8.59
   5  -4  -3   -1.09    7.83
  -5   4   3    9.29    4.57
  -4  -4   3  777.64   20.88
  -4  -4   3  730.03   32.20
  -4   4   3  759.36   25.28
  -4   4   3  737.17   31.40
   4  -4  -3  769.75   31.50
   4   4  -3  740.06   33.87
   3  -4  -3    5.31    7.58
   3  -4  -3    8.28    4.96
   3   4  -3   13.12   10.22
  -3  -4   3   11.48    3.30
  -3  -4   3   10.54    8.23
  -3   4   3    8.31    8.18
   2   4  -3  569.96   27.54
  -2   4   3  576.51   25.62
  -2  -4   3  579.57   24.91
  -2  -4   3  598.76   19.48
   2  -4  -3  606.23   22.91
   2  -4  -3  577.30   23.61
  -1  -4   3  512.97   22.94
  -1  -4   3  555.52   19.26
   1  -4  -3  513.74   21.91
   1   4  -3  534.26   26.37
  -1   4   3  557.44   24.75
   1  -4  -3  504.70   22.14
   0  -4   3   68.17    8.08
   0  -4  -3   74.10   10.18
   0  -4  -3   48.82    7.95
   0   4  -3   57.12   13.18
   0  -4   3   69.88    8.68
   0   4   3   69.74   11.76
   1  -4   3   19.55    6.94
  -1  -4  -3    6.82    5.99
  -1   4  -3   28.03   10.74
   1   4   3    5.46    9.43
   1  -4   3   15.14    5.85
  -1  -4  -3   -1.88    7.12
  -2  -4  -3  372.87   22.20
   2  -4   3  399.80   19.06
  -2   4  -3  373.54   22.34
   2   4   3  420.01   22.19
   2  -4   3  392.25   15.85
  -2  -4  -3  394.10   15.94
   3  -4   3    3.15    3.46
  -3  -4  -3    6.51    4.39
  -3   4  -3    4.43    8.95
   3  -4   3   -7.03    6.27
   3   4   3   -7.22    9.21
  -3  -4  -3    2.00    7.61
  -4  -4  -3   20.62    9.64
   4  -4   3   40.10    3.58
   4   4   3   39.29   11.60
  -4   4  -3   23.77    9.83
   4  -4   3   30.50    8.86
  -4  -4  -3   29.86    4.98
  -5  -4  -3  167.17    9.27
  -5   4  -3  180.50   17.19
  -5  -4  -3  192.39   17.72
   5  -4   3  189.76   15.94
   5   4   3  179.76   17.16
  -6   4  -3  196.95   19.03
   6  -4   3  219.69   18.30
  -6  -4  -3  235.83   10.77
  -6  -4  -3  233.42   21.20
   6   4   3  223.93   19.19
   7  -4   3  179.24   18.44
   7   4   3  204.61   19.39
  -7   4  -3  206.75   20.08
  -7  -4  -3  197.76   20.19
   8  -4   3 1059.76   44.04
   8   4   3 1076.41   33.24
  -8  -4  -3 1119.80   47.38
   8   4   3 1104.76   48.11
  -8   4  -3 1138.92   48.76
   9   4   3    5.04   11.96
   9  -4   3   23.02   11.29
  -9  -4  -3   17.92   13.02
   9   4   3   17.20    5.53
  -9   4  -3    8.38   12.50
 -10   4  -3   40.65   14.93
  10   4   3   20.30   12.96
 -10  -4  -3    6.30   12.01
  10  -4   3   24.74   12.77
  11   4   3   19.06   13.20
  11  -4   3   40.86   13.72
 -11  -4  -3   17.12   13.93
 -11   4  -3   20.37   14.17
  12  -4   3   14.75   13.84
 -12   4  -3   32.26   14.81
  12   4   3   45.85   17.26
 -12  -4  -3   27.17   14.61
  13  -4   3   -2.78   11.77
 -13   4  -3  -10.24   11.86
 -13  -4  -3   14.26   14.45
  13   4   3  -16.67   13.44
 -14   4  -3   99.02   22.11
 -14  -4  -3  121.07   20.72
  14   4   3   86.13   20.35
  14  -4   3   77.35   17.50
  15   4   3  100.81   23.44
  15  -4   3  106.66   21.66
 -15   4  -3   82.33   22.26
 -15  -4  -3   99.58   21.63
  16  -4   3   49.94   17.83
 -16  -4  -3   73.16   20.29
 -16   4  -3   28.28   20.43
  16   4   3   49.70   18.94
  16   5  -3   18.08   18.04
  16  -5  -3   -3.16   15.67
 -16  -5   3   -6.64   15.22
 -16   5   3    0.82   14.43
 -15  -5   3   12.25   16.12
  15   5  -3   65.51   21.63
 -15   5   3   25.78   16.90
  15  -5  -3   42.70   19.25
 -14   5   3   50.09   17.93
  14   5  -3   41.21   19.63
 -14  -5   3   44.20   17.78
  14  -5  -3   45.39   17.13
  13   5  -3    3.93   14.00
  13  -5  -3    5.67   13.31
 -13  -5   3   10.04   13.21
 -13   5   3    9.60   13.78
  12   5  -3  286.58   31.01
 -12   5   3  339.56   34.48
 -12  -5   3  278.73   29.57
  12  -5  -3  344.38   28.60
 -11  -5   3   17.58   12.70
 -11   5   3    5.24   14.19
  11  -5  -3   27.59   13.65
  11   5  -3   12.70   14.24
  10   5  -3  154.45   22.65
 -10  -5   3  225.52   25.69
 -10   5   3  265.60   25.49
  10  -5  -3  232.37   24.05
  -9  -5   3  -11.74   11.21
   9  -5  -3    4.57   11.15
  -9   5   3   11.50   11.45
   9   5  -3   -2.59   12.21
  -8   5   3  215.67   22.89
   8   5  -3  177.85   21.94
  -8  -5   3  177.62   20.91
   8  -5  -3  222.21   21.49
  -7   5   3    4.43    4.33
  -7   5   3   19.30   10.88
  -7  -5   3   10.57   10.99
   7   5  -3   -3.27   10.48
   7  -5  -3    5.64    9.72
   6   5  -3  508.31   29.31
  -6   5   3  482.71   28.25
  -6  -5   3  446.94   27.12
   6  -5  -3  507.30   26.25
  -6   5   3  474.29   17.30
  -5   5   3  288.96   21.02
  -5   5   3  289.94   13.52
   5   5  -3  325.28   23.61
   5  -5  -3  295.06   20.29
  -5  -5   3  274.07   21.92
  -4   5   3    6.00    8.37
  -4   5   3    8.71    4.60
  -4  -5   3    5.06    2.85
   4  -5  -3   -1.39    8.85
   4   5  -3   -6.21   10.18
  -4  -5   3   -0.55    8.65
   3  -5  -3  264.66   14.08
   3   5  -3  273.44   23.37
  -3  -5   3  257.30   18.93
  -3   5   3  269.42   19.17
   3  -5  -3  258.42   17.25
  -3  -5   3  252.61   10.90
   2   5  -3  313.77   25.18
   2  -5  -3  334.88   16.77
  -2   5   3  304.48   21.75
  -2  -5   3  307.16   19.35
   2  -5  -3  322.17   19.12
  -2  -5   3  277.86   13.43
   1  -5  -3  131.23   12.57
   1  -5  -3   86.91   10.49
  -1  -5   3   89.33   11.40
  -1   5   3   81.66   13.25
   1   5  -3  127.60   16.61
  -1  -5   3  106.48    9.48
   0  -5  -3  877.03   34.78
   0   5  -3  983.04   39.60
   0  -5   3  934.77   33.65
   0   5   3  916.48   37.31
   0  -5  -3  951.44   31.93
   0  -5   3  934.18   31.78
  -1  -5  -3   65.61   10.79
   1   5   3   78.14   13.32
  -1  -5  -3   63.55    8.38
  -1   5  -3   91.72   14.54
   1  -5   3   54.65    7.99
   1  -5   3   68.62    9.34
  -2  -5  -3  831.20   28.42
   2   5   3  869.77   36.55
   2  -5   3  914.25   32.85
  -2  -5  -3  866.83   35.89
  -2   5  -3  924.19   37.89
   2  -5   3  912.37   30.03
   3  -5   3  133.23    9.05
  -3  -5  -3  133.71   16.16
   3  -5   3  117.71   13.12
  -3  -5  -3  138.57    9.53
  -3   5  -3  153.10   16.90
   3   5   3  136.09   15.82
   4   5   3  656.67   31.67
  -4   5  -3  695.74   33.00
   4  -5   3  647.83   20.86
  -4  -5  -3  697.23   32.67
   4  -5   3  687.17   30.49
  -4  -5  -3  663.52   21.73
  -5  -5  -3    6.50    3.62
  -5   5  -3   15.25   10.16
   5  -5   3   10.06    8.42
   5   5   3    0.58    9.59
  -5  -5  -3    4.87    8.97
  -6  -5  -3  279.10   11.11
  -6  -5  -3  271.15   22.31
   6  -5   3  283.49   20.98
  -6   5  -3  238.52   23.03
   6   5   3  261.02   21.84
   7  -5   3  158.94   18.06
   7   5   3  136.81   18.38
  -7   5  -3  178.42   21.22
  -7  -5  -3  187.32   20.23
  -8  -5  -3  138.67   19.37
   8   5   3  118.92   18.71
  -8   5  -3  138.04   20.74
   8  -5   3  146.31   18.31
   9   5   3  125.46   19.94
  -9  -5  -3  137.11   20.39
  -9   5  -3  126.14   20.05
   9  -5   3  159.19   21.20
 -10  -5  -3    3.41   11.92
  10   5   3   11.63   12.98
  10  -5   3   -0.38   12.27
 -10   5  -3  -24.51    9.23
 -11  -5  -3    1.01   11.72
 -11   5  -3   17.99   13.79
  11  -5   3    6.89   11.88
  11   5   3   20.42   14.19
  12   5   3  249.36   30.00
 -12   5  -3  210.64   27.99
 -12  -5  -3  273.45   29.71
  12  -5   3  241.68   26.39
  13   5   3   60.33   18.20
 -13   5  -3   35.24   17.26
  13  -5   3   40.46   16.24
 -13  -5  -3   44.73   16.47
 -14  -5  -3  301.32   33.20
 -14   5  -3  227.94   31.45
  14   5   3  240.92   31.46
  14  -5   3  240.25   27.79
 -15  -5  -3   13.33   17.14
  15  -5   3   -5.19   15.87
  15   5   3   -1.55   14.94
 -15   5  -3    9.04   16.21
 -15   6   3    7.06   14.95
 -15  -6   3   13.31   17.46
  15   6  -3   16.73   17.83
  15  -6  -3   12.89   15.89
 -14   6   3   55.14   19.02
  14   6  -3   51.87   19.45
  14  -6  -3   14.26   15.93
 -14  -6   3   30.88   16.71
 -13   6   3   61.19   19.53
 -13  -6   3   67.81   19.75
  13   6  -3   80.31   20.86
  13  -6  -3   50.16   17.89
 -12   6   3   34.14   17.40
  12   6  -3   47.22   18.04
  12  -6  -3   31.84   17.58
 -12  -6   3   15.93   15.60
  11   6  -3  554.79   37.98
 -11   6   3  497.59   35.94
 -11  -6   3  512.74   36.04
  11  -6  -3  542.79   34.64
  10  -6  -3   -6.11   11.90
 -10   6   3    5.25   11.93
 -10  -6   3   -9.81   12.93
  10   6  -3   -4.33   12.88
   9   6  -3  264.10   28.62
   9  -6  -3  247.99   25.73
  -9   6   3  272.21   27.92
  -9  -6   3  248.17   25.84
  -8   6   3   19.58   12.36
  -8  -6   3   26.77   13.01
   8   6  -3    9.87   13.36
   8  -6  -3   48.70   14.50
  -7  -6   3  157.26   19.96
   7  -6  -3  173.89   20.28
   7   6  -3  160.19   21.30
  -7   6   3  155.63   20.68
  -6   6   3   13.62   11.88
  -6   6   3    1.01    4.89
   6   6  -3   -6.27   12.16
   6  -6  -3    3.81   10.36
  -6  -6   3    2.78    9.87
   5  -6  -3  105.89   14.79
  -5   6   3  119.65    9.46
  -5   6   3  133.12   17.37
  -5  -6   3   68.51   13.57
   5   6  -3  112.97   17.86
  -4  -6   3  111.71   15.08
   4  -6  -3  156.20   15.87
  -4  -6   3  133.44    7.63
  -4   6   3  167.92   18.88
   4  -6  -3  136.79   10.80
   4   6  -3  137.21   18.36
   3   6  -3   62.87   14.91
  -3   6   3   75.68   13.75
   3  -6  -3   78.23    9.33
   3  -6  -3   76.32   11.96
  -3  -6   3   91.09   12.82
  -3  -6   3   79.20    7.24
  -2   6   3   89.60   14.89
   2  -6  -3   71.56   10.11
  -2  -6   3   68.87    7.81
   2  -6  -3  100.83   12.31
  -2  -6   3   82.56   12.45
   2   6  -3   77.27   15.77
   1   6  -3  513.45   30.72
   1  -6  -3  468.18   22.84
   1  -6  -3  427.61   22.77
  -1   6   3  493.23   28.90
  -1  -6   3  471.98   19.58
  -1  -6   3  469.38   23.72
   0  -6  -3   65.25   11.77
   0  -6  -3   75.67   10.15
   0  -6   3   74.79    9.75
   0   6  -3   38.58   13.83
   0  -6   3   89.69   11.26
   0   6   3  101.50   15.20
   1   6   3 1968.28   68.28
  -1  -6  -3 2024.15   58.84
   1  -6   3 2022.36   62.22
   1  -6   3 2026.62   61.39
  -1   6  -3 1967.23   69.78
  -1  -6  -3 2008.63   67.16
  -2  -6  -3   11.68    6.08
  -2   6  -3    5.82   11.28
   2  -6   3   16.94    6.02
   2   6   3   12.65   11.61
  -2  -6  -3   16.14    8.95
   2  -6   3   10.98    7.26
   3  -6   3  964.91   37.64
  -3   6  -3  953.85   43.05
   3  -6   3  944.55   31.95
  -3  -6  -3  958.43   30.83
   3   6   3  986.29   42.86
  -3  -6  -3  988.17   41.29
  -4   6  -3  453.38   28.86
   4  -6   3  492.94   25.39
  -4  -6  -3  477.72   17.75
  -4  -6  -3  512.90   30.19
   4  -6   3  462.50   17.32
   4   6   3  477.81   28.97
  -5   6  -3 1312.48   54.33
   5   6   3 1342.47   54.34
   5  -6   3 1304.28   48.83
  -5  -6  -3 1372.55   54.06
  -5  -6  -3 1337.12   37.95
  -6  -6  -3   16.70   11.45
   6  -6   3   11.31   10.43
   6   6   3   15.09   12.47
  -6   6  -3   21.54   12.21
  -6  -6  -3   20.34    3.76
   7   6   3   92.80   19.10
  -7   6  -3   79.37   17.48
  -7  -6  -3  105.56   18.88
   7  -6   3   85.89   15.58
   8  -6   3   19.86   11.78
   8   6   3    0.93   14.24
  -8   6  -3   15.43   14.05
  -8  -6  -3   16.80   12.74
  -9  -6  -3    0.15   11.96
   9   6   3   -0.49   12.97
  -9   6  -3   17.01   13.15
   9  -6   3   16.03   12.11
 -10  -6  -3   11.05   12.99
  10  -6   3    2.09   10.96
 -10   6  -3   -2.90   12.23
  10   6   3   14.43   14.98
  11   6   3    6.26   15.82
 -11  -6  -3   16.73   15.22
  11  -6   3    6.23   12.56
 -11   6  -3   -6.48   12.99
 -12  -6  -3   -4.06   14.97
 -12   6  -3   -0.87   15.15
  12  -6   3    3.86   12.50
  12   6   3   -9.51   13.38
 -13   6  -3  222.48   31.88
  13   6   3  203.07   28.59
 -13  -6  -3  253.56   31.42
  13  -6   3  247.57   27.82
  14  -6   3  112.92   21.43
 -14   6  -3   96.93   23.13
 -14  -6  -3   89.33   22.96
  14   6   3   63.09   20.75
  15  -6   3  243.70   31.48
 -15  -6  -3  197.61   30.80
 -15   6  -3  197.09   31.56
  15   6   3  209.45   32.17
  15   7  -3   -3.57   17.25
  15  -7  -3   26.67   20.47
 -15  -7   3  -18.60   16.55
 -15   7   3   -1.47   16.91
  14   7  -3   37.42   19.96
 -14  -7   3   26.96   18.91
 -14   7   3   18.21   17.00
  14  -7  -3   59.05   21.20
  13   7  -3   -1.22   16.02
 -13  -7   3   -2.06   16.00
  13  -7  -3   -9.91   13.41
 -13   7   3   10.04   15.91
  12   7  -3    7.64   16.04
  12  -7  -3   26.59   16.27
 -12  -7   3   38.89   18.00
 -12   7   3   18.86   16.57
 -11   7   3    6.16   13.01
  11   7  -3   -5.35   14.67
  11  -7  -3    4.41   14.43
 -11  -7   3    1.61   13.43
 -10   7   3   47.57   17.20
  10  -7  -3   50.22   16.35
 -10  -7   3   57.91   18.11
  10   7  -3   65.99   19.76
  -9  -7   3   13.94   12.79
  -9   7   3   32.22   15.40
   9  -7  -3    1.26   12.32
   9   7  -3   28.98   17.00
   8  -7  -3   38.23   15.90
  -8   7   3   56.74   15.55
  -8  -7   3   45.14   14.92
   8   7  -3   28.93   16.94
   7  -7  -3   40.54   13.83
   7   7  -3   21.33   16.03
  -7   7   3   28.92   13.12
  -7  -7   3    8.19   12.14
   6  -7  -3    9.82   11.41
  -6   7   3   20.75   12.45
   6   7  -3  -22.51   13.62
  -6  -7   3    3.11   12.35
  -6   7   3   12.58    5.55
  -5  -7   3   12.88   12.22
  -5   7   3   17.00   12.52
   5   7  -3   11.94   14.83
   5  -7  -3   24.31   12.65
  -5   7   3   34.39    6.59
  -4  -7   3  122.77    8.67
   4  -7  -3  135.81   12.03
  -4  -7   3  128.89   17.93
   4   7  -3  145.62   20.57
   4  -7  -3  121.79   16.21
  -4   7   3  144.40   18.87
  -3  -7   3  185.32   19.38
   3   7  -3  217.94   23.73
   3  -7  -3  162.25   17.15
   3  -7  -3  199.50   14.92
  -3   7   3  200.73   22.23
  -3  -7   3  208.64   12.10
   2   7  -3   15.85   13.74
  -2  -7   3    2.74    5.70
  -2  -7   3    2.77    9.02
   2  -7  -3   11.26    8.89
  -2   7   3   -2.46   12.51
   2  -7  -3    5.30    7.50
   1  -7  -3  123.38   13.40
  -1   7   3  128.15   19.01
  -1  -7   3  129.25   11.84
   1   7  -3   95.17   17.64
  -1  -7   3  115.22   14.68
   1  -7  -3  121.67   14.24
   0  -7  -3  218.00   16.30
   0  -7   3  217.44   17.46
   0   7  -3  199.87   22.44
   0  -7  -3  212.94   18.93
   0   7   3  272.18   23.62
   0  -7   3  246.43   15.97
   1  -7   3  139.52   13.99
   1  -7   3  188.90   15.60
  -1   7  -3  156.06   21.40
   1   7   3  136.47   18.92
  -1  -7  -3  140.58   16.25
  -1  -7  -3  157.79   14.10
  -2  -7  -3  347.09   23.93
   2  -7   3  344.61   18.64
   2  -7   3  373.50   22.36
   2   7   3  342.33   27.55
  -2  -7  -3  355.16   17.58
  -2   7  -3  369.34   27.87
  -3  -7  -3   56.79    8.25
   3  -7   3   51.09    8.01
  -3  -7  -3   49.35   12.88
  -3   7  -3   41.63   14.96
   3  -7   3   50.16   11.64
   3   7   3   29.90   14.72
   4  -7   3  113.99   16.41
  -4  -7  -3  105.58    9.24
   4  -7   3  122.43    9.80
  -4  -7  -3   93.33   16.24
  -4   7  -3  116.94   19.34
   4   7   3   95.79   18.03
   5   7   3  194.29   24.68
  -5  -7  -3  155.73    9.54
  -5  -7  -3  172.64   21.63
   5  -7   3  160.67   19.14
  -5   7  -3  127.92   19.87
   6  -7   3   22.08   11.53
  -6  -7  -3   12.02   11.90
  -6   7  -3    9.31   13.27
   6   7   3   16.01   14.58
   7   7   3   57.43   17.59
  -7   7  -3  101.65   18.39
   7  -7   3  105.99   17.03
  -7  -7  -3   82.29   18.82
   8  -7   3  211.79   23.65
  -8  -7  -3  202.60   24.89
   8   7   3  245.34   28.70
  -8   7  -3  230.53   25.98
  -9   7  -3  132.32   22.12
  -9  -7  -3  103.55   21.34
   9   7   3  119.67   21.54
   9  -7   3  123.42   19.79
  10   7   3   13.73   14.88
 -10  -7  -3   -1.49   14.67
 -10   7  -3    3.50   13.01
  10  -7   3   -3.08   11.49
 -11  -7  -3   87.89   20.97
 -11   7  -3   72.21   19.96
  11  -7   3   59.80   17.54
  11   7   3   68.57   19.85
 -12   7  -3   17.32   15.56
 -12  -7  -3   73.18   21.68
  12  -7   3   28.59   15.06
  12   7   3   35.58   18.00
  13   7   3   33.29   18.32
 -13  -7  -3   23.04   18.94
 -13   7  -3    7.18   15.92
  13  -7   3   15.03   15.22
  14   7   3  148.69   28.62
 -14  -7  -3  183.03   30.15
 -14   7  -3  194.11   32.49
  14  -7   3  169.66   26.54
  14  -8  -3  -31.69   17.58
 -14  -8   3    1.95   17.69
 -14   8   3   -6.51   16.45
  14   8  -3   19.73   19.10
 -13   8   3   54.29   20.53
  13  -8  -3   81.29   21.93
 -13  -8   3   91.73   24.51
  13   8  -3  105.59   25.73
 -12  -8   3   32.83   17.37
 -12   8   3   46.19   19.19
  12  -8  -3   44.83   20.25
  12   8  -3   53.63   20.92
  11   8  -3  -16.38   14.95
 -11  -8   3    4.32   13.99
  11  -8  -3   -5.28   15.81
 -11   8   3   -6.61   14.05
  10   8  -3   11.75   18.72
 -10   8   3    6.26   13.58
 -10  -8   3    4.15   14.77
  10  -8  -3  -15.54   12.17
   9   8  -3   48.71   19.81
   9  -8  -3   78.96   18.00
  -9   8   3   63.97   17.27
  -9  -8   3   76.80   19.19
  -8  -8   3  160.92   22.98
   8   8  -3  236.25   29.21
   8  -8  -3  222.86   24.21
  -8   8   3  225.78   26.70
  -7  -8   3   21.43   14.52
   7  -8  -3   24.09   13.89
   7   8  -3   27.41   18.03
  -7   8   3    6.24   13.80
  -6   8   3  214.10   25.51
   6   8  -3  223.74   28.76
  -6  -8   3  221.47   23.98
   6  -8  -3  214.84   22.36
   5  -8  -3   10.68   13.51
  -5   8   3   16.45    6.16
   5   8  -3   14.94   18.60
  -5  -8   3    0.39   12.03
  -5   8   3    6.96   12.75
  -4   8   3  499.95   32.40
   4   8  -3  456.11   35.08
   4  -8  -3  427.34   27.40
  -4  -8   3  406.68   28.45
   4  -8  -3  478.44   22.39
   3  -8  -3  142.52   17.18
  -3  -8   3  176.39   12.92
   3  -8  -3  147.59   14.79
  -3  -8   3  129.55   18.37
   3   8  -3  140.64   22.75
  -3   8   3  116.49   20.47
  -2   8   3  404.09   29.82
  -2  -8   3  434.20   20.41
   2  -8  -3  442.04   25.85
   2  -8  -3  404.50   23.43
  -2  -8   3  417.67   26.70
   2   8  -3  343.24   31.33
  -1   8   3  154.31   21.30
   1  -8  -3  170.47   16.86
   1   8  -3  133.59   21.92
   1  -8  -3  125.79   16.02
  -1  -8   3  174.35   14.07
  -1  -8   3  144.94   16.45
   0  -8   3   15.63    9.17
   0   8  -3   33.23   16.93
   0  -8  -3    7.52    9.09
   0  -8   3   28.72    9.78
   0   8   3   23.23   16.39
   0  -8  -3   16.31   10.12
  -1   8  -3  121.53   21.50
  -1  -8  -3  127.71   13.65
   1  -8   3  156.06   15.60
   1   8   3  106.02   19.74
   1  -8   3  130.39   14.40
  -1  -8  -3  118.34   16.83
  -2  -8  -3    6.51   11.60
   2   8   3   26.69   17.42
  -2  -8  -3   39.36    9.06
  -2   8  -3   39.90   18.01
   2  -8   3   30.31    8.58
   2  -8   3   27.51   11.15
  -3  -8  -3   18.90   12.63
   3   8   3   41.78   19.22
   3  -8   3   13.72   11.40
   3  -8   3   30.23    7.83
  -3   8  -3   23.93   17.12
  -3  -8  -3   22.31    7.71
   4   8   3  143.03   22.19
  -4  -8  -3  152.51   21.40
  -4   8  -3  154.84   23.66
  -4  -8  -3  140.74   11.82
   4  -8   3  120.12   17.01
  -5  -8  -3   -8.22   10.71
   5   8   3    8.07   15.44
   5  -8   3   21.55   12.96
  -5   8  -3    8.65   13.62
   6   8   3  204.47   27.20
  -6   8  -3  200.13   25.13
   6  -8   3  229.73   23.32
  -6  -8  -3  166.19   22.84
  -7   8  -3   -2.46   12.58
  -7  -8  -3    1.69   12.10
   7   8   3    6.15   15.43
   7  -8   3    2.15   13.12
   8   8   3  180.66   25.51
  -8   8  -3  178.93   25.10
   8  -8   3  185.44   22.79
  -8  -8  -3  178.53   24.41
   9  -8   3   71.04   18.24
   9   8   3   76.04   21.90
  -9  -8  -3   33.75   17.60
  -9   8  -3   44.80   17.42
 -10  -8  -3  329.72   34.85
 -10   8  -3  284.10   33.21
  10  -8   3  302.07   31.20
  10   8   3  320.53   34.88
 -11  -8  -3   35.68   17.12
  11   8   3   36.63   18.52
 -11   8  -3   31.29   17.62
  11  -8   3   18.25   16.03
 -12  -8  -3   56.53   21.41
  12   8   3   71.23   21.41
 -12   8  -3   31.19   18.32
  12  -8   3   55.38   18.31
 -13   8  -3   44.33   19.88
 -13  -8  -3    4.96   16.41
  13   8   3    5.16   18.79
  13  -8   3   34.87   19.35
 -13  -9   3   23.73   17.73
  13  -9  -3   -4.11   16.10
  13   9  -3   39.00   22.08
 -13   9   3  -12.42   15.78
 -12   9   3    2.83   16.58
  12   9  -3    1.66   19.45
  12  -9  -3   -9.14   15.40
 -12  -9   3   45.44   19.78
  11  -9  -3   37.96   18.08
 -11   9   3   14.58   16.64
  11   9  -3    8.64   18.42
 -11  -9   3   -9.46   14.31
  10  -9  -3   29.43   18.30
 -10   9   3   -1.71   13.90
  10   9  -3    7.09   18.15
 -10  -9   3   -4.17   12.71
   9   9  -3   53.95   21.81
   9  -9  -3   66.38   18.58
  -9   9   3   59.21   18.28
  -9  -9   3   43.94   16.79
  -8   9   3   -4.46   12.49
   8   9  -3   22.26   19.45
  -8  -9   3   15.49   14.05
   8  -9  -3   31.75   17.33
   7  -9  -3   93.10   18.56
  -7  -9   3  106.89   20.90
  -7   9   3  115.09   22.33
   7   9  -3   75.07   22.25
   6  -9  -3   -0.27   12.12
  -6   9   3    0.67   13.06
   6   9  -3  -21.01   16.55
  -6  -9   3   21.46   13.47
   5  -9  -3  513.29   31.51
  -5   9   3  500.64   35.13
   5   9  -3  530.09   39.82
  -5  -9   3  494.20   34.82
  -4   9   3   20.07   16.81
   4   9  -3   -2.74   18.02
  -4  -9   3   11.85   12.39
   4  -9  -3    6.26    7.23
   4  -9  -3    5.50   12.81
  -3  -9   3  209.20   22.57
   3   9  -3  245.80   29.10
   3  -9  -3  251.93   19.10
  -3   9   3  222.96   25.71
   3  -9  -3  281.87   24.28
   2  -9  -3   12.09    9.60
  -2  -9   3    3.52   10.51
   2  -9  -3   27.54   11.31
  -2  -9   3   13.41    8.29
  -2   9   3   49.63   18.39
   2   9  -3   18.73   18.11
  -1  -9   3  115.15   13.63
   1   9  -3  118.93   24.09
   1  -9  -3  112.01   15.63
  -1   9   3  128.65   21.74
   1  -9  -3   97.59   15.51
  -1  -9   3  116.54   16.55
   0  -9   3  112.56   14.56
   0  -9  -3  109.80   16.69
   0   9  -3  118.45   24.85
   0   9   3  199.34   26.21
   0  -9  -3  105.91   15.07
   0  -9   3  144.17   17.19
  -1  -9  -3   47.30   12.91
   1  -9   3   62.96   12.64
  -1   9  -3   67.55   21.40
   1  -9   3   39.73   10.79
   1   9   3   56.45   18.76
  -1  -9  -3   50.44   11.37
   2   9   3  111.70   23.71
  -2   9  -3   53.88   18.31
   2  -9   3   91.48   13.15
  -2  -9  -3   79.80   11.56
   2  -9   3   55.96   13.24
  -2  -9  -3   85.26   17.33
   3  -9   3   26.12    8.40
   3  -9   3   19.68   12.31
   3   9   3   17.55   17.57
  -3  -9  -3   29.33   14.25
  -3   9  -3   41.92   17.52
  -3  -9  -3   17.80   10.27
   4  -9   3   66.42   14.19
  -4  -9  -3   53.57   16.44
  -4   9  -3   79.46   19.61
   4   9   3   56.54   19.81
  -5  -9  -3   66.10   16.10
   5   9   3   62.76   20.20
  -5   9  -3   56.56   18.35
   5  -9   3   73.05   15.37
   6   9   3   23.97   19.08
  -6  -9  -3    9.49   12.69
  -6   9  -3   -8.20   13.57
   6  -9   3    1.63   10.73
   7   9   3  148.39   24.86
  -7  -9  -3  165.08   24.79
   7  -9   3  153.91   21.79
  -7   9  -3  142.93   24.29
  -8  -9  -3   -0.81   13.29
   8  -9   3   15.44   13.97
  -8   9  -3    5.95   16.37
   8   9   3   -2.40   18.33
   9  -9   3  276.33   29.28
  -9  -9  -3  213.86   28.79
  -9   9  -3  235.38   30.08
   9   9   3  219.71   30.49
 -10  -9  -3   32.67   16.57
  10  -9   3   15.15   15.20
 -10   9  -3   -6.59   14.26
  10   9   3   28.00   19.12
 -11  -9  -3   61.94   19.97
  11  -9   3  107.25   21.82
  11   9   3  119.86   27.63
 -11   9  -3  112.32   24.45
 -12  -9  -3   41.08   21.86
  12  -9   3   44.82   19.31
  12   9   3   94.49   27.14
 -12   9  -3   18.13   20.79
  11 -10  -3   91.39   22.14
 -11  10   3  117.20   24.44
  11  10  -3   75.23   25.67
 -11 -10   3   74.75   22.58
 -10  10   3   11.17   15.52
 -10 -10   3   -3.70   14.81
  10  10  -3   21.54   22.81
  10 -10  -3    1.58   15.67
   9 -10  -3  233.49   28.55
  -9  10   3  247.60   31.73
  -9 -10   3  254.85   32.00
   9  10  -3  266.76   36.78
   8 -10  -3    0.93   14.57
   8  10  -3   -2.97   18.37
  -8  10   3  -21.45   13.76
  -8 -10   3    0.30   13.52
   7 -10  -3   16.68   14.64
   7  10  -3   -4.32   21.54
  -7  10   3   -1.01   15.70
  -7 -10   3   -2.68   12.86
   6  10  -3   33.62   21.42
   6 -10  -3   18.86   14.43
  -6  10   3   12.04   15.08
  -6 -10   3   33.54   17.18
  -5  10   3    1.62   14.09
   5 -10  -3    4.96   12.41
   5  10  -3  -13.86   20.84
  -5 -10   3   22.27   14.89
   4 -10  -3   90.54   18.39
  -4  10   3   80.79   20.11
   4  10  -3   66.03   22.77
  -4 -10   3   95.51   19.35
   3 -10  -3   25.71   13.91
   3 -10  -3   13.39    8.97
   3  10  -3   21.45   19.80
  -3  10   3   31.19   18.63
  -3 -10   3   17.23   13.24
   2 -10  -3  211.47   20.97
  -2  10   3  212.71   28.30
   2 -10  -3  208.67   21.15
   2  10  -3  218.26   30.09
  -2 -10   3  183.42   22.31
   1  10  -3   17.63   18.98
  -1 -10   3   24.31   11.90
   1 -10  -3   27.63   12.53
  -1  10   3    2.48   16.34
   1 -10  -3   27.40   12.38
  -1 -10   3   50.89   12.01
   0 -10  -3   20.85   11.08
   0  10  -3   18.14   18.81
   0 -10  -3   17.50   10.93
   0  10   3    6.96   16.57
   0 -10   3   12.75   10.91
   0 -10   3   12.20   10.30
   1 -10   3   78.47   13.87
   1  10   3   84.75   21.59
  -1  10  -3   62.44   21.09
  -1 -10  -3   84.09   16.60
  -1 -10  -3   45.95   12.31
   1 -10   3   76.00   14.28
   2 -10   3   59.00   12.26
   2  10   3   67.56   20.73
  -2  10  -3   41.49   19.49
   2 -10   3   60.89   14.49
  -2 -10  -3   59.47   16.68
   3 -10   3  227.87   22.75
  -3 -10  -3  207.71   24.19
  -3  10  -3  166.33   26.36
   3  10   3  204.30   28.44
  -4 -10  -3   38.22   14.81
   4  10   3   88.41   23.00
  -4  10  -3   75.16   22.22
   4 -10   3   60.25   16.18
   5  10   3   30.33   22.06
  -5 -10  -3   34.23   16.79
  -5  10  -3   21.55   16.69
   5 -10   3   27.15   12.87
   6 -10   3   16.64   13.43
  -6 -10  -3   26.27   16.31
   6  10   3   38.28   20.45
  -6  10  -3    9.15   16.19
   7  10   3   -9.37   19.21
  -7 -10  -3  -11.41   11.85
   7 -10   3    9.54   13.17
  -7  10  -3  -19.14   14.24
  -8 -10  -3   46.30   17.67
   8 -10   3   25.45   15.50
  -8  10  -3   18.73   17.04
   8  10   3   40.82   22.80
   9 -10   3    8.84   14.60
  -9  10  -3    3.11   17.65
   9  10   3  -19.90   16.36
  -9 -10  -3    9.77   14.66
 -10 -10  -3   36.69   18.65
  10  10   3   26.82   20.73
 -10  10  -3   67.83   21.59
  10 -10   3   44.55   20.05
 -11 -10  -3   -4.26   17.31
 -11  10  -3   -2.77   16.18
  11 -10   3   -6.84   15.58
  11  10   3   13.82   22.52
  10  11  -3  144.44   32.01
  10 -11  -3  108.57   25.87
 -10 -11   3  143.46   26.32
 -10  11   3  135.60   27.44
   9  11  -3   12.20   22.91
  -9  11   3  -11.66   16.27
  -9 -11   3    7.32   16.09
   9 -11  -3   -8.50   17.70
   8  11  -3  105.83   30.25
  -8 -11   3   97.94   21.22
  -8  11   3   95.63   22.59
   8 -11  -3   91.65   21.17
  -7 -11   3   -1.75   13.37
  -7  11   3    8.04   16.62
   7 -11  -3  -15.84   15.19
   7  11  -3  -36.91   22.16
   6  11  -3   42.08   23.71
  -6  11   3   12.78   18.52
   6 -11  -3   22.29   15.40
  -6 -11   3   26.20   14.47
  -5 -11   3   13.90   13.51
  -5  11   3   10.18   17.28
   5  11  -3   25.99   24.57
   5 -11  -3   31.36   15.17
   4  11  -3   24.06   21.88
  -4  11   3   19.96   18.98
   4 -11  -3   28.12   15.94
  -4 -11   3   15.82   11.24
  -3  11   3    8.39   16.65
   3 -11  -3   22.25   13.30
   3  11  -3    6.96   22.43
  -3 -11   3   23.45   12.53
   2  11  -3   74.23   26.61
   2 -11  -3  146.67   18.44
  -2 -11   3  143.64   20.03
   2 -11  -3  157.29   20.11
  -2  11   3   93.92   23.06
   1 -11  -3   -4.45   11.82
   1  11  -3   -1.60   19.64
  -1 -11   3   28.10   11.99
   1 -11  -3   24.56   11.83
  -1  11   3  -13.62   16.71
   0 -11  -3   85.55   15.20
   0 -11   3   71.11   14.44
   0  11  -3   81.51   24.50
   0 -11  -3   82.61   16.67
   0 -11   3   94.56   15.63
   0  11   3   49.78   21.62
  -1  11  -3  -22.36   16.50
   1 -11   3   -4.22   11.01
   1 -11   3   -6.21    9.90
  -1 -11  -3   -3.52   10.09
   1  11   3  -29.18   19.98
   2 -11   3  165.49   20.57
  -2 -11  -3  134.72   21.65
  -2  11  -3  104.28   25.01
   2  11   3  142.94   27.07
  -3  11  -3   15.11   18.90
   3  11   3   -3.28   18.20
  -3 -11  -3   17.45   14.09
   3 -11   3   -3.50   12.25
   4  11   3  343.67   38.21
  -4 -11  -3  272.90   30.89
  -4  11  -3  285.44   36.12
   4 -11   3  302.95   26.12
  -5 -11  -3   10.83   13.33
  -5  11  -3   11.26   19.55
   5  11   3  -16.83   17.62
   5 -11   3   -6.97   11.72
   6 -11   3  106.44   21.05
   6  11   3  131.64   29.99
  -6  11  -3  127.74   26.09
  -6 -11  -3   81.85   20.02
  -7 -11  -3   55.63   20.73
   7 -11   3   41.01   16.93
  -7  11  -3   40.94   20.30
   7  11   3   56.16   23.64
  -8 -11  -3   11.61   15.49
   8 -11   3   -7.14   15.93
   8  11   3   12.23   20.78
  -8  11  -3    1.48   18.79
   9  11   3   -4.45   22.05
  -9  11  -3   15.03   17.65
  -9 -11  -3   28.49   19.36
   9 -11   3    8.25   15.93
   7  12  -3  -12.94   22.11
  -7  12   3    8.49   19.45
  -7 -12   3   21.09   16.34
   7 -12  -3    6.05   16.94
   6  12  -3   26.56   24.27
   6 -12  -3   -1.20   17.34
  -6  12   3    4.80   16.44
  -6 -12   3    2.76   13.92
  -5 -12   3    5.52   12.33
   5 -12  -3  -29.11   13.82
   5  12  -3    4.75   26.25
  -5  12   3  -15.52   17.48
  -4  12   3   40.84   19.83
  -4 -12   3   66.41   17.60
   4  12  -3   74.36   29.23
   4 -12  -3   35.93   16.94
   3 -12  -3  125.58   21.10
   3  12  -3   76.10   30.37
  -3 -12   3  108.44   21.04
  -3  12   3   94.55   26.50
   2  12  -3  -14.95   21.41
  -2  12   3  -15.30   17.20
   2 -12  -3   -2.20   13.88
  -2 -12   3   -2.22   10.38
   1  12  -3   11.83   22.09
  -1  12   3  -26.28   19.25
   1 -12  -3   22.92   18.52
   1 -12  -3   -6.15   12.38
  -1 -12   3   -0.83   10.65
   0 -12  -3   15.84   12.39
   0  12  -3  -11.49   19.20
   0  12   3  -29.20   17.23
  -1 -12  -3  111.46   19.77
   1 -12   3   63.05   25.68
  -1  12  -3   85.96   25.83
   1  12   3   71.24   24.16
  -2 -12  -3   16.67   13.60
   2  12   3   -8.35   19.83
  -2  12  -3  -21.16   21.12
   2 -12   3    2.25   13.15
  -3  12  -3  153.12   29.82
   3 -12   3  145.41   21.61
   3  12   3  184.55   32.83
  -3 -12  -3  199.10   26.77
   4  12   3  -23.48   20.81
  -4 -12  -3   20.11   15.99
  -4  12  -3   16.55   19.81
   4 -12   3   19.96   15.73
  -5  12  -3  -29.96   18.55
   5  12   3   32.53   24.37
   5 -12   3   -4.67   14.93
  -5 -12  -3   11.84   14.14
  -6  12  -3  -21.89   15.78
  -6 -12  -3   14.93   16.88
   6 -12   3    8.20   16.24
   6  12   3    3.73   21.60
   7  12   3  -25.02   20.36
   7 -12   3  -17.78   16.01
  -7 -12  -3    5.32   14.16
  -7  12  -3  -10.36   17.32
   3  13  -3   32.55   29.37
  -3  13   3   -2.97   19.48
  -3 -13   3   42.04   15.53
   3 -13  -3   19.37   16.69
  -2 -13   3   10.85   13.20
   2  13  -3  -21.32   22.16
  -2  13   3   -6.49   18.69
   1  13  -3   43.07   26.26
  -1  13   3   43.92   23.57
   0  13  -3  -16.88   23.10
   0  13   3  -35.91   18.20
  -1  13  -3  -42.31   21.44
  -1 -13  -3  -16.14   10.70
   1  13   3  -27.68   22.05
   2  13   3  -26.13   20.79
  -2 -13  -3   11.76   12.92
  -2  13  -3   -8.18   20.87
  -3  13  -3   -9.97   20.33
   3  13   3  -31.49   20.19
  -3 -13  -3   20.07   14.60
   3 -13   3    6.05   15.57
 -17   0   4   20.73   16.90
 -16   0   4  308.85   36.64
 -15   0   4    5.97   13.85
 -15   0   4   -7.90   10.21
  15   0  -4  -20.46   10.19
  14   0  -4   14.23   11.34
 -14   0   4   35.71   15.79
 -14   0   4   15.15   11.33
 -13   0   4  -11.63    9.08
 -13   0   4   11.29   12.71
  13   0  -4    9.72   10.52
 -12   0   4  220.84   25.96
  12   0  -4  225.84   20.68
 -12   0   4  227.75   20.11
 -11   0   4   -7.77    8.54
 -11   0   4    6.41   11.39
  11   0  -4   -3.62    9.11
 -10   0   4 1468.96   51.77
 -10   0   4 1484.53   58.50
  10   0  -4 1416.78   48.51
  -9   0   4   -5.06    8.26
  -9   0   4    7.13    8.25
   9   0  -4   -8.77    7.31
   8   0  -4  273.35   16.94
  -8   0   4  304.92   20.86
  -8   0   4  289.60   18.24
  -7   0   4   11.55    8.70
   7   0  -4    3.58    7.04
  -7   0   4    2.21    7.04
  -6   0   4  695.55   27.71
  -6   0   4  683.26   29.59
   6   0  -4  694.97   25.20
   5   0  -4   -2.60    6.18
  -5   0   4    3.71    6.06
  -5   0   4    6.69    7.40
   4   0  -4  271.77   13.08
  -4   0   4  283.36   15.76
  -4   0   4  283.93   14.36
   3   0  -4    9.20    6.23
  -3   0   4   16.53    7.06
  -2   0   4 1145.93   33.39
   2   0  -4  963.19   30.71
  -2   0   4  951.27   30.96
   1   0  -4    0.29    2.15
  -1   0   4    2.51    5.28
   1   0  -4    3.00    4.39
   1   0  -4   -1.14    1.88
   0   0  -4  415.94   12.50
   0   0   4  403.78   16.87
   0   0   4  428.19   12.57
   0   0  -4  396.68   15.65
   1   0   4  -12.52    4.78
  -1   0  -4    0.77    4.81
  -1   0  -4   -1.81    2.84
  -2   0  -4    7.77    4.46
  -2   0  -4    1.27    4.92
  -2   0  -4   11.22    5.61
  -3   0  -4   -0.28    4.83
  -3   0  -4   -1.11    4.52
  -3   0  -4    0.98    4.69
  -4   0  -4 1953.59   57.40
  -4   0  -4 1949.43   58.31
  -4   0  -4 1925.51   61.15
  -5   0  -4   -0.23    6.14
  -5   0  -4   -3.49    5.38
  -5   0  -4   -5.67    5.36
  -6   0  -4  274.20   16.18
  -6   0  -4  282.85   16.11
  -6   0  -4  289.59   18.66
  -7   0  -4    3.04    5.91
  -7   0  -4   -0.79    7.39
   7   0   4   -3.43    5.64
  -8   0  -4  850.64   33.00
   8   0   4  780.33   31.68
  -8   0  -4  813.99   37.25
  -9   0  -4    2.44    7.32
  -9   0  -4   -3.37    8.88
   9   0   4   -5.37    6.18
 -10   0  -4   41.60   10.39
 -10   0  -4   27.81   13.03
  10   0   4   31.72   10.31
 -11   0  -4  -14.46    8.46
  11   0   4   -0.33    8.64
 -11   0  -4  -11.00   10.12
 -12   0  -4  293.46   22.26
 -12   0  -4  246.00   27.66
  12   0   4  303.67   22.29
 -13   0  -4    4.00    9.06
 -13   0  -4   -5.01   11.94
  13   0   4   18.52   10.01
  14   0   4  238.80   22.91
 -14   0  -4  177.20   26.57
 -15   0  -4   -3.67   13.41
  15   0   4  -12.71    8.63
 -16   0  -4   47.91   19.45
 -17   1   4  125.15   25.83
 -17  -1   4   69.88   23.98
  17  -1  -4  153.31   22.49
  16  -1  -4   62.75   17.23
 -16  -1   4   79.04   17.22
 -16   1   4   72.21   21.27
 -16  -1   4   74.12   21.26
 -15   1   4   23.24   17.16
 -15  -1   4   20.35   15.64
 -15  -1   4   20.90   13.18
  15  -1  -4   15.79   13.12
  14   1  -4  111.60   15.42
 -14   1   4   72.96   20.50
 -14  -1   4   81.95   19.57
 -14   1   4   85.65   14.40
 -14  -1   4   66.17   15.69
  14  -1  -4   59.74   14.82
 -13  -1   4   21.25   15.15
 -13   1   4    5.35    9.36
  13   1  -4    1.10    8.94
 -13   1   4   -1.48   11.83
 -13  -1   4   18.65   11.41
  13  -1  -4    3.83   10.25
 -12  -1   4   65.38   16.43
  12  -1  -4   72.84   14.48
 -12   1   4   74.59   17.56
 -12   1   4   82.32   13.29
 -12  -1   4   55.20   13.59
  12   1  -4   90.32   12.93
 -11  -1   4  107.14   16.03
 -11  -1   4  139.62   20.14
 -11   1   4  114.87   18.60
  11   1  -4  120.52   13.67
  11  -1  -4  109.72   14.56
 -11   1   4  100.43   13.62
 -10  -1   4  116.54   14.47
  10  -1  -4  118.33   14.47
  10   1  -4  129.14   12.81
 -10  -1   4  143.11   19.55
 -10   1   4  104.20   12.89
 -10   1   4   95.82   17.47
   9  -1  -4  267.48   18.01
  -9  -1   4  264.58   21.68
  -9   1   4  249.30   21.10
  -9   1   4  263.74   17.18
  -9  -1   4  241.61   19.65
   9   1  -4  237.07   15.27
  -8  -1   4   33.53   10.05
  -8  -1   4   13.28    9.18
   8  -1  -4   34.06    9.92
   8   1  -4   18.11    6.96
  -8   1   4   14.42    9.61
  -8   1   4   21.39    7.86
   7  -1  -4  506.15   22.62
  -7  -1   4  484.83   24.51
  -7   1   4  509.24   26.30
  -7  -1   4  476.63   25.20
   7   1  -4  489.69   19.78
  -7   1   4  510.16   22.06
  -6  -1   4   78.69   10.98
   6   1  -4  117.57   10.52
   6  -1  -4  120.96   12.31
  -6   1   4   82.69    9.69
  -6   1   4   74.60   10.91
  -6  -1   4   94.55   12.14
  -5   1   4 2190.02   69.77
   5   1  -4 2229.58   61.56
  -5  -1   4 2175.65   67.70
  -5   1   4 2290.18   65.44
   5  -1  -4 2263.90   64.28
  -5  -1   4 2206.74   69.25
  -4   1   4   17.25    6.45
   4   1  -4   21.06    5.27
  -4   1   4   18.76    6.20
   4  -1  -4   11.27    6.14
  -4  -1   4    9.97    5.39
  -4  -1   4   36.18    7.98
   3   1  -4   61.38    6.26
  -3   1   4   70.80    8.03
  -3  -1   4   63.38    8.50
  -3   1   4   72.11    7.55
   3   1  -4   62.11    7.33
   3  -1  -4   74.06    8.32
  -2   1   4  189.00   12.76
   2  -1  -4  233.51   13.62
  -2   1   4  198.43   10.46
   1   1  -4  108.71    8.36
  -1   1   4  125.25    6.07
   1   1  -4  129.09    8.25
   1  -1  -4  121.14    9.25
  -1  -1   4   86.80   10.08
  -1   1   4   93.63    8.49
   0  -1  -4  329.63   11.23
   0   1  -4  316.56   13.75
   0   1  -4  296.89   12.66
   0  -1  -4  296.90   13.35
   0   1   4  316.32   10.80
   0  -1   4  294.14   14.34
   0  -1  -4  297.39   14.34
   1  -1   4   49.05    6.67
  -1  -1  -4   65.21    6.60
  -1   1  -4   57.28    6.08
  -1   1  -4   73.65    7.70
  -1  -1  -4   58.64    7.37
   1   1   4   58.73    5.28
  -2  -1  -4  909.20   31.38
  -2   1  -4  958.71   30.65
  -2   1  -4  872.56   29.92
   2  -1   4  901.95   28.47
  -2  -1  -4  887.61   29.12
  -2  -1  -4  898.28   28.46
  -3   1  -4   12.99    5.35
  -3  -1  -4   25.80    6.68
  -3  -1  -4   10.42    4.98
  -3  -1  -4    6.70    5.19
  -3   1  -4   12.75    6.07
  -4  -1  -4  548.55   23.57
  -4   1  -4  573.60   21.24
  -4  -1  -4  586.38   21.82
  -4   1  -4  550.23   24.02
  -4  -1  -4  568.94   23.66
  -4   1  -4  597.73   23.87
  -5   1  -4 1405.41   43.18
  -5   1  -4 1427.87   49.32
  -5  -1  -4 1350.86   48.21
  -5   1  -4 1354.20   45.62
  -5  -1  -4 1401.21   47.25
  -5  -1  -4 1450.41   43.86
  -6  -1  -4  173.07   13.91
  -6  -1  -4  190.09   13.15
  -6   1  -4  178.47   16.00
  -6  -1  -4  157.66   14.72
  -6   1  -4  154.00   11.65
   6  -1   4  150.97   13.71
  -7  -1  -4  301.70   18.94
  -7   1  -4  271.80   15.43
  -7   1  -4  277.81   20.29
   7  -1   4  258.13   17.75
  -7  -1  -4  285.92   16.41
  -7  -1  -4  220.25   18.57
   8  -1   4    4.34    6.88
  -8   1  -4    0.85    7.72
  -8  -1  -4   -5.13    7.88
  -8  -1  -4   -7.47    6.83
  -8   1  -4    2.25    5.76
   8   1   4   -1.94    5.35
   9  -1   4    8.37    8.35
  -9   1  -4   33.56    8.24
   9   1   4   19.58    7.67
  -9   1  -4   20.58   10.96
  -9  -1  -4   36.61   12.95
  -9  -1  -4   13.33    9.38
 -10   1  -4    5.69   10.58
 -10  -1  -4    5.81   11.03
 -10   1  -4    3.18    7.42
  10  -1   4   15.73    9.48
  10   1   4   12.69    8.12
 -10  -1  -4    4.19    9.36
 -11  -1  -4  169.94   18.78
  11   1   4  188.33   18.22
  11  -1   4  198.66   20.66
 -11   1  -4  159.82   22.30
 -11   1  -4  217.65   17.16
 -11  -1  -4  164.74   22.44
  12   1   4   72.18   12.57
 -12   1  -4   66.72   11.55
  12  -1   4   80.02   14.34
 -12  -1  -4   53.47   13.22
 -12   1  -4   59.17   17.28
 -12  -1  -4   40.58   14.98
  13  -1   4   12.33   10.94
 -13   1  -4   13.62   13.12
 -13  -1  -4   27.65   12.10
  13   1   4   -3.07    8.03
 -13  -1  -4    3.87   12.82
  14   1   4  136.65   17.33
 -14  -1  -4  142.45   24.93
 -14   1  -4  146.64   25.22
  14  -1   4  122.40   18.70
 -14  -1  -4  136.98   19.13
 -15   1  -4  -14.85   12.63
 -15  -1  -4   -7.46   13.44
  15  -1   4  -13.52   10.14
 -15  -1  -4   -5.80   10.09
 -16  -1  -4   25.57   20.35
 -16   1  -4   15.49   18.33
  16  -1   4   12.48   12.44
 -17   2   4   36.28   19.20
  17  -2  -4   20.25   16.96
  17   2  -4   57.58   20.57
 -17  -2   4   37.60   16.68
 -16  -2   4   42.78   16.58
  16  -2  -4   16.46   14.97
 -16   2   4   33.73   19.03
  16   2  -4  104.07   23.46
  15   2  -4   50.48   18.11
  15  -2  -4   73.04   17.45
 -15  -2   4   47.87   16.07
 -15   2   4   39.52   16.69
  14  -2  -4   14.39   13.51
 -14  -2   4   -5.80   11.56
 -14   2   4   -1.12   12.11
 -13   2   4  550.90   37.29
  13  -2  -4  519.58   30.86
 -13  -2   4  559.99   34.41
 -13  -2   4  521.98   36.87
 -12   2   4   18.35    8.71
  12   2  -4   28.32    9.42
 -12  -2   4   26.45   12.02
  12  -2  -4   65.63   15.55
 -12  -2   4   24.14   14.80
 -12   2   4   42.71   14.65
 -11  -2   4  322.07   26.86
  11   2  -4  304.28   17.86
  11  -2  -4  324.98   23.23
 -11   2   4  323.36   19.73
 -11  -2   4  296.01   25.06
 -11   2   4  286.24   26.15
  10  -2  -4   90.55   13.93
 -10  -2   4   64.47   14.91
 -10   2   4   56.90    9.91
 -10  -2   4   74.10   14.89
 -10   2   4   76.92   15.27
  10   2  -4   64.22    9.58
   9  -2  -4   92.22   13.99
  -9  -2   4   91.34   15.04
  -9  -2   4   94.15   13.67
  -9   2   4   83.23   14.59
  -9   2   4   74.06   10.13
   9   2  -4  100.20    9.82
   8  -2  -4   89.97   12.76
  -8  -2   4   97.78   13.34
  -8   2   4  113.71   10.76
  -8   2   4  102.87   14.90
   8   2  -4  103.11    9.34
  -7   2   4   16.41    6.74
   7  -2  -4    7.38    8.50
   7   2  -4   10.58    5.50
  -7  -2   4   26.59   10.18
  -7   2   4   15.09    8.81
   7   2  -4   16.78    9.04
   6   2  -4   69.66   11.51
   6   2  -4   69.56    6.82
   6  -2  -4   55.86   10.80
  -6   2   4   61.07    8.57
  -6  -2   4   49.05   10.29
  -6   2   4   66.01   10.76
  -5   2   4    5.49    6.01
   5   2  -4   -0.63    7.03
   5  -2  -4    9.58    7.87
  -5   2   4    0.28    7.17
   5   2  -4    4.63    4.43
  -5  -2   4   -2.08    7.41
   4   2  -4  138.17   13.00
  -4   2   4  110.98   10.40
  -4  -2   4  114.98   12.26
  -4   2   4  150.02   12.37
   4   2  -4  148.56    8.76
   4  -2  -4  126.33   11.98
   3   2  -4  337.54   12.67
  -3   2   4  326.90   14.95
   3  -2  -4  336.10   16.09
  -3  -2   4  310.64   17.10
   3   2  -4  301.14   15.88
  -3   2   4  335.07   15.45
  -2   2   4  197.07   11.16
   2  -2  -4  203.34   12.47
  -2   2   4  197.97   11.66
   2   2  -4  209.65    9.93
   2   2  -4  219.70   13.58
  -2  -2   4  213.91   13.65
   1  -2  -4  862.01   27.25
   1   2  -4  835.44   28.57
  -1  -2   4  812.48   28.53
   1   2  -4  823.82   26.14
  -1   2   4  840.75   26.95
   1  -2  -4  840.35   28.33
   0   2   4   84.45    7.42
   0  -2   4   86.26    8.67
   0   2  -4   81.31    8.01
   0  -2  -4  101.05    9.29
   0  -2  -4   71.82    7.50
   0   2  -4   88.53    8.99
  -1   2  -4  209.35   12.67
  -1  -2  -4  209.21   13.45
  -1   2  -4  237.56   13.83
  -1  -2  -4  202.74   11.28
   1   2   4  215.60   11.19
   1  -2   4  209.94   11.29
  -2   2  -4  290.77   15.35
  -2   2  -4  289.27   15.80
   2   2   4  289.65   14.09
  -2  -2  -4  313.87   13.18
   2  -2   4  280.43   12.84
  -2  -2  -4  313.68   16.61
   3  -2   4   25.14    6.01
  -3  -2  -4   23.05    7.77
  -3   2  -4   12.03    7.08
  -3  -2  -4   11.96    4.92
   3   2   4    2.38    6.34
  -3   2  -4   18.46    6.97
  -4  -2  -4  756.57   30.31
   4  -2   4  736.50   24.24
  -4   2  -4  751.04   29.68
  -4   2  -4  725.07   30.05
   4   2   4  767.39   29.62
  -4  -2  -4  759.28   25.61
  -5  -2  -4  910.20   35.87
   5  -2   4  946.28   29.29
  -5  -2  -4  976.11   36.36
  -5   2  -4  902.75   36.24
  -5  -2  -4  910.87   30.81
   5  -2   4  890.26   34.20
  -6  -2  -4    4.73    5.23
   6  -2   4    8.60    7.67
  -6  -2  -4   -6.22    7.59
  -6  -2  -4   -0.13    7.21
  -6   2  -4   13.07    8.20
  -7  -2  -4  368.50   22.49
  -7   2  -4  338.27   15.56
  -7  -2  -4  336.95   16.95
  -7  -2  -4  324.25   21.65
   7  -2   4  324.97   20.49
  -7   2  -4  382.23   23.91
  -8   2  -4  276.32   22.60
   8  -2   4  263.18   19.63
  -8   2  -4  292.08   14.85
  -8  -2  -4  350.15   22.89
  -8  -2  -4  311.16   23.45
   8   2   4  298.63   16.52
  -9  -2  -4   63.71   13.06
  -9  -2  -4   90.61   15.50
  -9   2  -4   52.88   15.16
   9   2   4   96.53   11.08
  -9   2  -4   85.10    9.12
   9  -2   4  121.98   16.43
 -10  -2  -4   88.54   17.68
 -10   2  -4   77.11    9.84
  10   2   4   91.54   11.93
 -10  -2  -4   80.26   15.08
  10  -2   4   92.80   16.11
 -10   2  -4   59.89   17.15
 -11   2  -4  162.76   23.56
  11  -2   4  187.92   21.46
 -11  -2  -4  165.79   20.26
 -11   2  -4  181.19   14.59
  11   2   4  198.74   16.73
 -11  -2  -4  166.73   23.98
  12   2   4   -2.27    7.04
 -12   2  -4    9.14   12.35
  12  -2   4   13.86   11.78
 -12  -2  -4    5.51   10.84
 -12  -2  -4    1.03   12.93
 -13  -2  -4   62.19   16.31
 -13  -2  -4   79.06   19.02
  13   2   4   78.79   12.64
 -13   2  -4   90.55   19.84
  13  -2   4   81.34   16.52
 -14   2  -4    2.10   14.94
  14  -2   4   -8.68    9.26
 -14  -2  -4    8.74   13.19
 -14  -2  -4    8.73   14.24
 -15   2  -4   90.58   23.75
 -15  -2  -4   67.77   22.79
  15  -2   4  110.64   19.64
 -15  -2  -4   85.33   18.66
 -16   2  -4   -0.13   17.28
  16  -2   4    8.81   13.41
 -16  -2  -4   27.81   15.41
  17   3  -4   27.13   19.02
 -17  -3   4   35.26   16.80
 -17   3   4   13.36   16.02
  17  -3  -4    3.40   14.16
  16  -3  -4  135.96   23.06
 -16  -3   4   94.61   20.70
 -16   3   4   51.59   19.58
  16   3  -4   81.29   23.82
  15  -3  -4   -2.01   13.91
 -15  -3   4   -3.74   13.51
  15   3  -4   10.08   16.66
 -15   3   4    3.63   15.59
 -14  -3   4  219.45   26.18
  14  -3  -4  212.96   25.57
 -14   3   4  268.91   31.85
  14   3  -4  257.19   30.65
  13  -3  -4   -8.21   12.70
  13   3  -4    7.29   13.28
 -13  -3   4   -6.46   10.31
 -13   3   4    3.01   12.51
 -12   3   4  172.32   23.94
 -12  -3   4  193.24   23.07
  12  -3  -4  123.38   18.78
  12   3  -4  181.34   23.56
 -11   3   4  104.75   19.38
  11  -3  -4   94.82   17.16
  11   3  -4   98.17   10.63
 -11  -3   4   97.20   16.84
  11   3  -4  119.10   20.43
 -11   3   4   89.38   10.76
  10  -3  -4  396.38   27.20
 -10   3   4  417.65   29.86
 -10   3   4  403.08   19.41
  10   3  -4  454.76   31.32
  10   3  -4  426.06   17.73
 -10  -3   4  424.20   28.00
   9   3  -4  219.41   21.47
  -9   3   4  236.86   14.18
  -9  -3   4  200.20   20.73
   9   3  -4  222.36   11.74
   9  -3  -4  238.44   20.21
  -9   3   4  236.03   23.81
  -8   3   4  114.82   10.21
   8   3  -4   92.50   15.14
  -8  -3   4  107.39   15.14
   8   3  -4  121.07    8.71
   8  -3  -4  112.45   14.43
  -8   3   4  101.75   15.07
   7   3  -4  112.22   15.94
   7   3  -4  145.46    8.31
  -7  -3   4  123.32   14.65
   7  -3  -4  145.27   15.18
  -7   3   4  140.65   16.66
  -7   3   4  113.99    9.93
  -6  -3   4    2.85    8.22
   6   3  -4    1.26    3.45
  -6   3   4    2.87    7.15
   6   3  -4  -12.50    7.28
  -6   3   4   -6.71    5.22
   6  -3  -4   -2.10    7.65
  -5   3   4  265.17   17.51
   5  -3  -4  271.37   18.68
   5   3  -4  314.34   19.97
   5   3  -4  284.70   11.08
  -5   3   4  298.27   14.69
  -5  -3   4  294.63   19.49
  -4   3   4   85.54   10.34
   4  -3  -4   93.74   11.48
  -4  -3   4  105.78   12.64
   4   3  -4   94.42   12.03
  -4   3   4   89.45    8.54
   4   3  -4   97.36    6.81
   3   3  -4    4.93    3.72
  -3   3   4    8.10    6.86
   3   3  -4    1.58    8.99
   3  -3  -4   -0.96    7.41
  -3   3   4   -4.22    4.85
  -3  -3   4    1.51    6.91
   2  -3  -4 2223.07   63.66
  -2  -3   4 2167.44   66.61
   2   3  -4 2175.49   60.90
   2  -3  -4 2223.03   64.54
   2   3  -4 2285.78   68.78
  -2   3   4 2189.86   66.66
   1   3  -4   76.44    7.65
   1  -3  -4   76.66    8.85
  -1   3   4   62.98    8.96
   1  -3  -4   79.90    9.07
  -1  -3   4   62.80    8.47
   1   3  -4   64.52   10.83
   0  -3  -4 1089.85   37.31
   0  -3  -4 1081.66   34.31
   0   3  -4 1118.13   38.57
   0  -3   4 1118.73   35.69
   0   3  -4 1078.59   34.72
   0   3   4 1123.87   36.66
  -1   3  -4    2.13    7.60
  -1  -3  -4   19.17    8.31
   1  -3   4   13.71    6.19
   1   3   4   30.27    8.06
  -1  -3  -4   22.21    6.73
  -1   3  -4   16.74    6.92
  -2   3  -4  690.87   26.66
   2  -3   4  651.96   22.97
  -2   3  -4  708.98   28.07
  -2  -3  -4  662.93   28.16
   2   3   4  731.78   27.46
  -2  -3  -4  685.30   23.23
  -3   3  -4  221.64   15.59
  -3  -3  -4  216.20   11.90
  -3   3  -4  186.93   15.75
   3  -3   4  210.45   11.04
  -3  -3  -4  193.46   18.19
   3   3   4  218.09   14.98
   4  -3   4   19.58    8.07
   4   3   4   11.26    7.41
   4  -3   4   27.80    5.01
  -4  -3  -4   18.11    8.97
  -4   3  -4   31.33    9.62
  -4  -3  -4   27.42    5.61
   5   3   4  122.77   14.06
   5  -3   4  145.58   14.82
   5  -3   4  123.93    8.43
  -5   3  -4  121.56   14.20
  -5  -3  -4  129.28   15.03
  -5  -3  -4  136.72   10.17
  -6  -3  -4  429.13   17.57
   6   3   4  390.85   23.40
   6  -3   4  424.82   14.84
   6  -3   4  446.95   23.45
  -6   3  -4  421.79   24.44
  -6  -3  -4  406.72   24.01
   7  -3   4  266.59   19.51
  -7  -3  -4  222.31   20.61
   7  -3   4  250.35   10.70
  -7  -3  -4  217.01   13.15
  -7   3  -4  232.54   20.16
   7   3   4  242.54   19.74
  -8  -3  -4   62.43   14.01
  -8   3  -4   45.93   13.16
   8   3   4   44.27   12.25
   8  -3   4   49.99   12.09
   8   3   4   48.00    7.55
   8  -3   4   54.52    5.82
  -9  -3  -4   60.29   14.37
   9  -3   4   69.02    6.67
   9   3   4   66.28   15.86
  -9   3  -4   48.76   14.13
   9   3   4   75.15    9.38
   9  -3   4   59.38   13.62
  10   3   4   79.55   10.31
  10  -3   4   63.56   14.48
 -10  -3  -4   49.16   14.98
  10   3   4   50.81   15.16
 -10   3  -4   66.94   16.50
  11   3   4    4.49    6.49
  11  -3   4   -9.32    9.42
  11   3   4   15.94   12.92
 -11  -3  -4   24.37   13.34
 -11   3  -4    9.29   13.39
 -12  -3  -4   41.26   14.95
  12   3   4   85.20   18.67
  12  -3   4   66.47   16.82
 -12   3  -4   46.33   17.44
  13  -3   4   33.67   13.16
 -13  -3  -4   36.02   15.68
 -13   3  -4   26.49   17.26
  13   3   4   52.62   17.27
  14  -3   4  134.55   20.45
 -14  -3  -4  105.25   19.69
  14   3   4  119.55   22.90
 -14   3  -4  147.02   24.74
  15   3   4   30.56   16.41
  15  -3   4   57.15   16.42
 -15  -3  -4   42.35   17.07
 -15   3  -4   82.82   23.42
 -16   3  -4  102.60   24.40
 -16  -3  -4   64.46   19.11
  16  -3   4   88.33   19.00
  16   3   4  102.43   23.46
 -16  -4   4   91.73   22.05
 -16   4   4  141.90   27.24
  16  -4  -4  103.62   23.32
  16   4  -4  108.29   25.08
 -15   4   4   36.91   17.09
  15  -4  -4   28.25   16.20
 -15  -4   4   46.85   16.45
  15   4  -4   64.04   20.34
  14  -4  -4   33.28   16.93
 -14   4   4   20.55   16.06
 -14  -4   4   22.42   15.97
  14   4  -4   43.33   18.59
  13  -4  -4   33.98   14.53
  13   4  -4   25.50   15.58
 -13   4   4   37.23   16.92
 -13  -4   4   36.18   15.72
 -12  -4   4    7.43   11.78
 -12   4   4   -0.26   11.82
  12  -4  -4    2.71   12.03
  12   4  -4   10.12   12.92
 -11   4   4   56.98   16.23
  11  -4  -4   50.69   15.18
 -11  -4   4   53.25   14.97
  11   4  -4   41.46   16.29
 -10  -4   4   31.27   12.93
  10   4  -4    6.76   12.35
  10  -4  -4   31.44   13.33
 -10   4   4    7.15   11.65
  -9   4   4  125.88   19.07
  -9   4   4  136.43   10.66
  -9  -4   4  110.11   17.04
   9   4  -4  149.75   19.48
   9  -4  -4  130.87   18.44
  -8  -4   4  164.92   18.64
  -8   4   4  169.91   11.48
   8   4  -4  177.34   20.42
   8  -4  -4  156.78   18.74
  -8   4   4  175.85   19.46
   7  -4  -4  121.39   15.02
  -7   4   4  100.76   14.27
  -7   4   4  122.33   10.27
  -7  -4   4   99.67   14.66
   7   4  -4  111.79   16.06
  -6  -4   4  223.04   19.41
  -6  -4   4  262.90    8.31
  -6   4   4  249.84   18.78
  -6   4   4  235.07   13.24
   6   4  -4  215.52   19.74
   6   4  -4  247.27    7.91
   6  -4  -4  252.84   18.55
   5   4  -4  196.23   18.39
  -5   4   4  200.25   12.09
   5  -4  -4  198.22   16.77
  -5  -4   4  190.35   18.50
   5   4  -4  222.52    8.07
  -5   4   4  217.33   16.57
  -4   4   4  437.21   22.48
  -4  -4   4  380.68   23.00
   4   4  -4  435.50   14.53
  -4   4   4  453.44   18.53
   4  -4  -4  492.64   24.50
   4   4  -4  407.83   25.81
   3   4  -4  559.78   28.25
   3   4  -4  579.80   19.33
   3  -4  -4  633.49   25.99
  -3   4   4  614.14   27.35
  -3  -4   4  549.28   26.29
  -2  -4   4 1210.62   41.68
   2   4  -4 1198.20   35.99
   2  -4  -4 1223.80   39.76
   2   4  -4 1227.05   44.73
  -2   4   4 1151.48   41.44
   2  -4  -4 1209.72   40.14
   1  -4  -4  991.17   34.87
   1   4  -4 1012.09   31.65
  -1   4   4  980.08   36.29
  -1  -4   4  957.85   34.84
   1   4  -4  951.98   37.54
   1  -4  -4  966.22   33.04
   0   4  -4  459.42   25.04
   0  -4  -4  405.35   20.47
   0   4   4  399.87   21.59
   0  -4  -4  414.53   18.18
   0   4  -4  416.98   18.65
   0  -4   4  412.99   19.27
  -1  -4  -4   61.97   12.04
   1   4   4   94.43   12.84
   1  -4   4   68.75    8.28
  -1  -4  -4   81.46    8.98
  -1   4  -4   72.52   13.36
   1  -4   4   55.33    8.98
   2   4   4   47.95   10.82
   2  -4   4   64.84    7.29
   2  -4   4   74.19   10.60
  -2  -4  -4   76.06   11.67
  -2  -4  -4   53.35    7.14
  -2   4  -4   76.79   13.50
  -3   4  -4  485.39   25.81
   3  -4   4  507.39   18.25
   3  -4   4  501.87   23.69
  -3  -4  -4  521.05   26.27
  -3  -4  -4  516.58   18.97
   3   4   4  483.12   24.20
   4  -4   4  225.95   10.16
   4   4   4  206.48   17.63
  -4  -4  -4  244.34   18.98
  -4   4  -4  241.28   18.81
  -4  -4  -4  221.77   11.87
   4  -4   4  246.73   17.31
   5   4   4  908.56   37.37
  -5  -4  -4  913.49   28.76
   5  -4   4  907.21   25.74
   5  -4   4  850.33   35.51
  -5  -4  -4  940.99   38.83
  -5   4  -4  898.09   38.29
  -6  -4  -4  872.16   39.15
  -6  -4  -4  898.10   28.32
   6  -4   4  803.30   35.50
   6   4   4  852.68   38.23
  -6   4  -4  884.88   38.91
   7  -4   4   78.97   13.95
  -7   4  -4   81.27   14.77
   7   4   4  105.33   15.63
  -7  -4  -4   97.32    8.79
  -7  -4  -4  102.90   15.40
   8  -4   4  330.42   24.29
  -8   4  -4  319.71   25.72
  -8  -4  -4  329.12   27.41
   8   4   4  397.40   27.84
   8   4   4  370.85   15.93
   9  -4   4  114.24   17.87
   9   4   4   92.83    9.22
  -9   4  -4   73.82   15.61
  -9  -4  -4   56.35   14.96
   9   4   4   63.03   15.82
 -10  -4  -4   63.30   16.92
  10   4   4   21.78   13.62
  10  -4   4   69.02   15.34
 -10   4  -4   53.76   16.99
 -11  -4  -4   38.14   13.84
  11   4   4   31.74   14.53
  11  -4   4   72.93   16.14
 -11   4  -4   64.90   18.71
 -12  -4  -4   21.33   14.89
  12  -4   4   20.99   12.53
  12   4   4   30.09   16.45
 -12   4  -4   11.25   14.24
  13   4   4  290.35   32.46
 -13   4  -4  277.53   32.20
 -13  -4  -4  191.46   25.15
  13  -4   4  261.76   27.50
 -14  -4  -4   39.78   17.13
 -14   4  -4   10.37   16.44
  14  -4   4   26.69   14.46
  14   4   4    5.60   13.32
  15   4   4   13.85   15.71
 -15   4  -4    5.56   15.41
 -15  -4  -4   30.91   16.62
  15  -4   4   10.67   13.05
 -16  -4  -4   54.26   19.08
 -16   4  -4   79.59   23.43
  16   4   4   38.42   18.76
  16  -4   4   73.24   18.64
 -16  -5   4   32.81   18.80
  16  -5  -4   38.14   18.65
 -16   5   4   45.02   19.04
  16   5  -4   36.89   19.84
  15  -5  -4   61.38   18.72
 -15  -5   4   54.16   19.81
 -15   5   4   33.24   17.46
  15   5  -4   51.53   21.72
  14   5  -4   61.29   19.67
  14  -5  -4   68.13   19.39
 -14  -5   4   70.50   18.68
 -14   5   4   28.20   16.36
  13  -5  -4  -17.49   12.32
 -13  -5   4   -3.26   12.49
 -13   5   4   -8.86   11.87
  13   5  -4    3.89   14.82
 -12   5   4   17.81   14.08
 -12  -5   4   10.47   13.39
  12   5  -4   12.58   14.41
  12  -5  -4   44.70   17.06
  11   5  -4  134.54   21.94
 -11  -5   4   75.55   18.43
  11  -5  -4   97.12   18.61
 -11   5   4  147.65   23.08
  10  -5  -4  -12.90   12.60
 -10  -5   4   -0.12   11.57
  10   5  -4   -9.67   11.83
 -10   5   4    4.53   11.61
   9   5  -4  231.64   24.74
  -9  -5   4  178.16   21.07
   9  -5  -4  173.15   20.35
  -9   5   4  166.49   21.49
  -8  -5   4   65.77   14.48
  -8   5   4  108.57   17.43
   8   5  -4   85.40   17.66
  -8   5   4   84.04    7.71
   8  -5  -4   78.53   15.09
   7   5  -4 1092.99   46.91
  -7  -5   4  989.04   44.67
   7  -5  -4 1075.47   42.77
  -7   5   4 1116.15   33.95
  -7   5   4 1070.08   45.56
  -6   5   4   45.61    6.93
  -6   5   4   41.44   11.22
   6  -5  -4   37.41   11.13
  -6  -5   4   27.47   10.83
   6   5  -4   50.00   13.20
  -5  -5   4 1030.15   27.19
   5  -5  -4  990.27   39.16
  -5   5   4 1040.13   41.71
   5   5  -4 1043.17   43.35
  -5  -5   4  995.69   41.49
  -5   5   4 1019.84   33.36
  -4   5   4  254.66   13.76
   4  -5  -4  280.70   18.85
   4   5  -4  273.03   22.25
  -4  -5   4  250.95   10.35
  -4  -5   4  231.27   20.15
  -4   5   4  249.39   18.54
   3  -5  -4  132.54   13.84
   3  -5  -4  153.20   11.51
  -3  -5   4  155.91    9.02
  -3  -5   4  127.23   14.23
   3   5  -4  145.33   16.97
  -3   5   4  164.95   15.72
  -2  -5   4  231.54   16.42
   2  -5  -4  247.70   15.66
   2   5  -4  188.95   19.03
  -2   5   4  272.77   18.39
  -2  -5   4  223.36   11.88
   2  -5  -4  216.45   16.04
  -1   5   4  327.84   22.33
   1  -5  -4  352.50   19.60
   1  -5  -4  327.56   17.89
   1   5  -4  358.79   23.79
  -1  -5   4  330.08   15.87
  -1  -5   4  366.89   19.80
   0  -5   4   36.97    8.08
   0  -5  -4   26.80    9.04
   0  -5   4   23.71    7.04
   0   5  -4   25.95   12.07
   0  -5  -4   38.24    7.97
   0   5   4   17.91    9.87
   1  -5   4  144.43   11.67
  -1  -5  -4  153.43   11.82
   1   5   4  135.62   15.45
   1  -5   4  171.81   13.55
  -1   5  -4  139.80   16.53
  -1  -5  -4  109.26   13.61
   2  -5   4  123.48   10.46
   2   5   4  123.55   14.81
  -2  -5  -4  117.10   10.65
  -2   5  -4  140.73   17.32
   2  -5   4  138.92   13.57
  -2  -5  -4  105.51   14.03
  -3   5  -4  993.84   40.64
  -3  -5  -4  968.95   39.97
  -3  -5  -4  953.51   30.81
   3  -5   4  947.61   36.25
   3  -5   4 1011.98   31.32
   3   5   4  899.90   38.23
   4  -5   4   73.02   12.49
   4   5   4   65.31   12.45
  -4   5  -4   66.20   13.28
  -4  -5  -4   56.44    7.04
  -4  -5  -4   67.13   12.57
   4  -5   4   78.98    6.72
  -5  -5  -4 1258.23   49.01
  -5   5  -4 1112.81   47.39
   5  -5   4 1177.71   44.13
  -5  -5  -4 1147.83   35.03
   5   5   4 1160.85   47.09
  -6   5  -4  234.22   22.82
   6  -5   4  169.75   18.31
  -6  -5  -4  200.32   11.04
  -6  -5  -4  186.86   20.89
   6   5   4  197.16   19.90
   7   5   4  782.26   38.05
  -7  -5  -4  749.38   38.41
  -7  -5  -4  781.85   24.80
  -7   5  -4  700.17   37.82
   7  -5   4  739.41   35.85
   8   5   4   64.10   16.22
   8  -5   4   99.89   17.13
  -8  -5  -4  110.75   17.81
   8   5   4  110.44   11.44
  -8   5  -4   71.40   16.39
  -9   5  -4  221.20   25.10
   9  -5   4  167.41   20.40
  -9  -5  -4  135.95   20.70
   9   5   4  124.29   19.85
 -10   5  -4   -0.47   12.97
 -10  -5  -4   -3.58   11.36
  10   5   4    9.69   12.63
  10  -5   4   -4.09   11.03
 -11  -5  -4  182.29   25.11
  11   5   4  167.91   24.70
 -11   5  -4  211.00   26.44
  11  -5   4  170.92   23.66
 -12   5  -4   94.12   21.87
  12  -5   4  103.08   19.02
  12   5   4  118.91   23.21
 -12  -5  -4   68.33   17.89
 -13   5  -4   90.58   21.21
  13   5   4   70.27   19.60
 -13  -5  -4   89.53   21.32
  13  -5   4   36.27   16.89
  14  -5   4   49.06   17.24
 -14   5  -4   49.11   20.61
  14   5   4   43.73   17.16
 -14  -5  -4   27.46   18.79
  15   5   4   36.87   18.40
 -15  -5  -4   31.43   18.16
 -15   5  -4    7.61   18.02
  15  -5   4   11.83   13.99
  15  -6  -4    4.89   15.67
 -15   6   4    2.48   15.82
 -15  -6   4    5.36   15.06
  15   6  -4   48.64   19.99
  14   6  -4   14.20   17.19
 -14  -6   4    6.05   16.84
 -14   6   4    9.35   16.13
  14  -6  -4   -2.61   17.30
 -13   6   4   57.00   18.81
  13   6  -4   65.05   19.58
  13  -6  -4   54.85   18.55
 -13  -6   4   19.60   15.44
 -12  -6   4   37.19   17.41
  12  -6  -4   54.05   17.05
  12   6  -4   51.52   19.80
 -12   6   4   40.76   17.50
 -11  -6   4   32.17   16.43
 -11   6   4   25.05   13.87
  11   6  -4   20.01   15.12
  11  -6  -4   15.82   13.88
 -10   6   4  367.20   32.00
  10  -6  -4  479.26   32.85
 -10  -6   4  408.01   31.74
  10   6  -4  385.15   32.63
  -9   6   4   12.72   12.72
  -9  -6   4    3.59   13.26
   9   6  -4    9.82   14.30
   9  -6  -4    3.18   12.16
   8   6  -4  208.16   24.25
   8  -6  -4  219.54   22.84
  -8   6   4  191.09   22.33
  -8  -6   4  201.88   23.05
  -7   6   4    6.15   11.72
   7  -6  -4   13.23   11.65
   7   6  -4   18.15   14.06
  -7  -6   4   11.88   11.11
  -7   6   4    8.04    5.70
   6  -6  -4  275.19   22.43
  -6   6   4  302.38   15.00
  -6   6   4  300.63   24.91
  -6  -6   4  251.89   24.27
   6   6  -4  288.14   25.92
  -5   6   4  119.73   16.19
  -5   6   4  147.68   11.18
   5   6  -4  113.53   18.47
  -5  -6   4  135.59   17.68
   5  -6  -4  128.79   16.64
  -4   6   4  263.89   22.12
  -4  -6   4  261.71   11.07
   4  -6  -4  239.54   19.23
  -4  -6   4  254.81   21.48
   4   6  -4  267.18   23.75
   3  -6  -4    1.41    5.86
  -3  -6   4   -2.05    7.66
  -3   6   4   -8.38   10.02
  -3  -6   4    0.85    4.31
   3  -6  -4   -7.23    8.73
   3   6  -4   18.61   12.76
   2  -6  -4  553.78   25.62
   2  -6  -4  602.33   25.66
  -2  -6   4  520.14   26.91
   2   6  -4  583.17   32.44
  -2   6   4  538.07   28.72
  -2  -6   4  585.77   21.78
  -1   6   4   25.59   11.18
  -1  -6   4   22.18    8.07
  -1  -6   4   22.23    6.79
   1  -6  -4   16.50    8.20
   1  -6  -4   55.59   10.38
   1   6  -4   44.65   14.97
   0  -6   4  103.24   11.15
   0  -6  -4   94.41   12.97
   0   6   4   98.22   14.65
   0   6  -4   65.68   14.88
   0  -6  -4   77.92   10.80
   0  -6   4  107.66   11.86
   1  -6   4   45.40    8.38
   1   6   4   47.37   13.83
  -1  -6  -4   30.54    8.32
  -1   6  -4   39.58   13.55
  -1  -6  -4   49.06   11.91
   1  -6   4   51.57    9.80
   2   6   4   16.21   11.54
  -2   6  -4   40.10   13.08
  -2  -6  -4   20.15    7.07
   2  -6   4   16.12    6.23
   2  -6   4   24.76    8.13
  -2  -6  -4   17.70    9.71
   3  -6   4   28.76   10.17
  -3  -6  -4   15.87   10.24
   3   6   4   16.30   12.85
   3  -6   4   14.15    5.45
  -3  -6  -4   20.55    6.54
  -3   6  -4    4.81   11.42
  -4  -6  -4  507.35   29.92
   4  -6   4  586.26   28.32
  -4  -6  -4  532.83   20.07
   4  -6   4  511.89   19.19
   4   6   4  502.15   29.71
  -4   6  -4  541.04   32.82
   5   6   4  314.19   26.40
  -5  -6  -4  295.66   13.63
   5  -6   4  317.14   22.50
  -5   6  -4  296.06   26.28
  -5  -6  -4  357.16   26.09
   6   6   4  463.73   30.15
  -6   6  -4  461.75   30.66
  -6  -6  -4  503.07   31.61
   6  -6   4  444.80   27.70
  -6  -6  -4  494.75   17.51
   7   6   4  -12.40   13.29
  -7   6  -4   18.61   12.00
   7  -6   4  -14.83    9.22
  -7  -6  -4   23.81   12.97
   8  -6   4   38.53   13.38
  -8   6  -4   50.34   15.75
  -8  -6  -4   52.29   15.65
   8   6   4   54.33   17.45
   9   6   4   -2.18   12.57
  -9   6  -4   -0.03   11.61
   9  -6   4   -9.39   10.51
  -9  -6  -4   -9.47   12.68
  10  -6   4  290.85   26.23
 -10  -6  -4  271.89   30.17
  10   6   4  240.90   28.43
 -10   6  -4  265.21   30.41
 -11  -6  -4   72.70   18.39
 -11   6  -4   43.36   16.65
  11  -6   4   49.22   15.70
  11   6   4   60.67   18.65
 -12  -6  -4  135.02   24.93
  12  -6   4   78.03   18.47
 -12   6  -4   85.18   20.67
  12   6   4  134.89   23.72
  13  -6   4   18.10   15.31
 -13  -6  -4   -7.81   16.02
 -13   6  -4   21.74   16.54
  13   6   4   50.84   19.17
 -14   6  -4   12.91   18.10
  14   6   4   14.49   16.02
 -14  -6  -4   24.19   18.19
  14  -6   4    2.92   13.56
 -15   6  -4   20.79   17.16
  15  -6   4   19.80   15.97
 -15  -6  -4   25.83   17.58
 -15  -7   4   62.99   22.76
 -15   7   4   50.11   22.32
  15   7  -4   44.79   20.81
  15  -7  -4   54.33   22.16
  14  -7  -4   90.99   24.03
 -14   7   4  125.78   25.47
  14   7  -4  109.50   25.46
 -14  -7   4   99.55   24.36
  13   7  -4   51.03   20.45
 -13  -7   4   23.71   16.55
 -13   7   4    8.06   15.98
  13  -7  -4   24.33   16.56
 -12   7   4   44.96   18.41
  12   7  -4   48.13   18.72
  12  -7  -4   81.63   20.46
 -12  -7   4   41.84   17.57
  11  -7  -4    5.45   14.73
 -11  -7   4  -32.28   12.75
 -11   7   4    9.38   13.38
  11   7  -4    4.29   17.24
 -10   7   4   24.90   15.07
  10   7  -4   52.74   18.76
 -10  -7   4   40.13   16.01
  10  -7  -4   53.05   16.55
  -9   7   4  282.14   28.94
   9   7  -4  327.19   31.08
  -9  -7   4  190.76   24.16
   9  -7  -4  289.68   27.39
  -8  -7   4   25.53   13.62
   8  -7  -4    8.41   12.47
  -8   7   4   20.37   12.80
   8   7  -4    7.84   17.06
   7  -7  -4  177.61   20.88
   7   7  -4  175.63   24.24
  -7   7   4  150.40   19.92
  -7  -7   4  117.65   19.00
   6   7  -4    6.78   15.19
  -6  -7   4   17.07   12.04
  -6   7   4   11.70    6.31
   6  -7  -4   27.73   12.99
  -6   7   4    9.47   11.72
  -5  -7   4    9.24   11.51
   5  -7  -4   24.35   11.71
   5   7  -4   20.11   15.27
  -5   7   4   15.18    6.39
  -5   7   4    9.18   12.60
   4  -7  -4   60.18   13.70
   4   7  -4   78.20   18.43
  -4  -7   4   80.39   14.25
  -4  -7   4   90.23    7.71
  -4   7   4   96.76   17.48
   4  -7  -4   77.90   10.05
   3  -7  -4  419.61   21.51
  -3  -7   4  415.76   26.39
   3  -7  -4  404.83   24.19
   3   7  -4  414.64   31.40
  -3  -7   4  386.79   17.37
  -3   7   4  448.23   27.95
   2  -7  -4  160.61   16.01
   2   7  -4  150.99   20.96
  -2  -7   4  181.51   18.51
  -2  -7   4  146.77   12.31
   2  -7  -4  155.68   15.43
  -2   7   4  172.20   19.41
   1   7  -4  350.28   28.33
  -1  -7   4  402.98   19.43
   1  -7  -4  387.31   22.03
  -1  -7   4  381.12   22.76
  -1   7   4  306.09   25.08
   1  -7  -4  360.80   22.44
   0   7  -4  538.03   33.03
   0   7   4  485.17   30.44
   0  -7   4  546.06   26.21
   0  -7  -4  549.49   25.01
   0  -7  -4  544.97   28.70
   0  -7   4  577.72   24.90
  -1  -7  -4  128.47   12.40
  -1   7  -4  101.16   18.82
  -1  -7  -4   99.18   14.63
   1  -7   4  133.93   14.43
   1  -7   4  119.67   12.97
   1   7   4  111.50   17.62
   2  -7   4  216.08   15.24
   2   7   4  188.93   21.76
   2  -7   4  191.90   16.90
  -2  -7  -4  223.99   14.87
  -2  -7  -4  175.00   19.42
  -2   7  -4  271.95   25.26
  -3  -7  -4  215.26   22.78
   3   7   4  130.56   19.57
  -3   7  -4  190.99   21.84
  -3  -7  -4  161.83   12.49
   3  -7   4  198.51   18.92
   3  -7   4  167.73   12.74
   4  -7   4  123.44   10.00
  -4   7  -4  135.74   19.93
  -4  -7  -4  143.44   11.29
   4  -7   4  124.84   17.18
  -4  -7  -4  151.57   19.65
   4   7   4  111.63   18.91
  -5  -7  -4   21.49    5.85
  -5  -7  -4   17.45   13.74
   5   7   4   34.82   17.12
   5  -7   4   15.94   10.84
  -5   7  -4   30.19   14.17
   6  -7   4    2.88   11.85
   6   7   4    7.86   13.30
  -6  -7  -4    1.96   11.71
  -6   7  -4    5.37   12.50
   7  -7   4  109.48   17.91
  -7  -7  -4   83.53   17.54
  -7   7  -4   97.74   18.90
   7   7   4   92.74   19.00
  -8  -7  -4   -7.76   11.70
   8  -7   4  -17.26   11.45
  -8   7  -4   15.09   13.10
   8   7   4   14.90   15.87
   9   7   4  310.33   30.12
  -9   7  -4  324.07   30.31
  -9  -7  -4  323.38   30.10
   9  -7   4  326.29   27.48
  10   7   4   22.36   15.45
 -10   7  -4   12.49   14.52
 -10  -7  -4    1.45   12.90
  10  -7   4   21.46   13.39
 -11   7  -4   13.31   15.52
  11  -7   4   13.78   13.91
 -11  -7  -4   37.92   16.60
  11   7   4   37.04   16.09
  12  -7   4    0.72   13.41
 -12  -7  -4   14.49   17.61
 -12   7  -4   -2.25   15.87
  12   7   4   23.70   18.56
 -13   7  -4   14.17   18.28
  13  -7   4   24.03   15.89
 -13  -7  -4    8.97   17.29
  13   7   4   34.19   18.54
 -14   7  -4  185.99   30.61
 -14  -7  -4   99.11   24.30
  14   7   4  170.05   29.54
  14  -7   4   97.07   22.58
 -14  -8   4    2.32   18.05
  14   8  -4   11.44   18.55
  14  -8  -4    5.15   17.22
 -14   8   4   -0.89   14.37
  13  -8  -4    1.46   16.49
 -13  -8   4   21.20   17.15
 -13   8   4  -11.87   15.35
  13   8  -4    9.19   18.46
  12   8  -4   50.45   21.05
 -12  -8   4   30.29   17.44
  12  -8  -4   25.70   17.99
 -12   8   4   50.63   19.59
  11  -8  -4   63.70   19.38
 -11   8   4   29.68   16.36
 -11  -8   4   45.98   18.98
  11   8  -4   53.47   20.74
 -10   8   4  -18.05   12.02
  10  -8  -4    2.85   15.48
 -10  -8   4  -11.15   12.29
  10   8  -4   26.93   18.38
   9   8  -4   58.37   19.91
   9  -8  -4   43.24   16.25
  -9  -8   4   44.49   16.58
  -9   8   4   50.31   17.66
   8  -8  -4   -6.94   11.54
  -8  -8   4    5.00   12.71
   8   8  -4  -13.03   16.12
  -8   8   4   -3.08   11.54
  -7  -8   4   28.17   15.26
  -7   8   4   45.26   16.10
   7  -8  -4   27.13   15.57
   7   8  -4   65.86   19.79
  -6   8   4   28.02   13.47
   6  -8  -4   48.71   14.58
   6   8  -4   42.59   18.24
  -6  -8   4   37.47   14.17
  -5   8   4   32.80   15.86
   5  -8  -4   46.33   13.81
  -5   8   4   43.41    8.19
  -5  -8   4   31.79   13.55
   5   8  -4   29.19   18.17
   4  -8  -4    6.99    7.21
   4   8  -4    8.81   16.71
  -4  -8   4   -1.78   11.01
   4  -8  -4   21.42   13.50
  -4   8   4   17.80   14.51
  -3  -8   4  465.74   20.28
   3  -8  -4  492.55   24.73
  -3  -8   4  470.15   29.86
   3  -8  -4  494.64   29.03
  -3   8   4  476.84   31.66
   3   8  -4  487.09   35.45
   2  -8  -4  470.05   25.90
  -2   8   4  459.81   31.18
  -2  -8   4  466.10   21.37
   2  -8  -4  455.13   25.79
  -2  -8   4  467.19   28.52
   2   8  -4  466.34   34.73
  -1  -8   4  212.93   16.32
   1  -8  -4  221.68   19.28
   1   8  -4  169.69   23.57
  -1   8   4  214.44   24.77
  -1  -8   4  180.34   18.64
   1  -8  -4  197.97   19.03
   0   8   4    7.39   13.50
   0  -8   4    0.94    7.92
   0  -8  -4   15.19    9.75
   0  -8  -4    3.53    8.91
   0   8  -4   18.74   16.08
   0  -8   4   10.65    8.62
   1  -8   4  212.80   17.14
   1  -8   4  195.83   18.12
   1   8   4  233.92   26.61
  -1   8  -4  222.45   25.94
  -1  -8  -4  228.60   22.77
  -1  -8  -4  184.96   15.87
  -2  -8  -4  223.01   16.25
  -2   8  -4  196.70   24.67
   2  -8   4  229.83   16.69
   2   8   4  207.23   25.09
   2  -8   4  218.44   19.72
  -2  -8  -4  223.06   23.87
   3  -8   4  167.20   14.23
   3  -8   4  183.91   19.57
  -3  -8  -4  158.42   13.82
   3   8   4  208.10   26.36
  -3   8  -4  206.78   24.70
  -3  -8  -4  223.12   24.11
  -4   8  -4   38.03   17.55
   4  -8   4   40.46   13.18
  -4  -8  -4   32.67    7.73
   4   8   4   11.91   15.20
  -4  -8  -4   24.70   13.22
   5  -8   4  281.32   24.67
  -5  -8  -4  225.38   26.72
   5   8   4  306.28   30.39
  -5   8  -4  214.59   25.91
  -6   8  -4  162.55   23.52
   6   8   4  202.09   26.64
   6  -8   4  214.86   23.78
  -6  -8  -4  171.98   23.27
  -7  -8  -4  112.56   20.22
   7  -8   4   82.42   17.07
   7   8   4   77.73   21.09
  -7   8  -4   53.39   17.10
   8   8   4   20.66   15.94
  -8   8  -4    3.00   14.88
  -8  -8  -4   18.62   13.92
   8  -8   4   10.05   13.73
   9  -8   4    5.68   14.12
   9   8   4    5.39   16.55
  -9   8  -4   -3.45   15.16
  -9  -8  -4    2.21   15.13
 -10  -8  -4   38.47   18.21
  10  -8   4   69.05   17.93
  10   8   4   79.04   22.35
 -10   8  -4   50.12   18.42
  11  -8   4  139.77   23.45
 -11  -8  -4  101.20   24.19
  11   8   4  138.27   25.11
 -11   8  -4  131.46   25.92
  12   8   4   -2.06   14.92
  12  -8   4   34.04   17.62
 -12   8  -4  -10.90   14.02
 -12  -8  -4    5.13   15.39
 -13  -8  -4   48.12   23.30
 -13   8  -4    5.84   16.41
  13  -8   4   54.94   19.43
  13   8   4   19.16   17.74
  13   9  -4  -13.15   18.83
  13  -9  -4   -1.90   16.47
 -13  -9   4   -8.10   17.99
 -13   9   4    2.41   15.24
  12  -9  -4  111.85   23.98
  12   9  -4  148.81   29.36
 -12  -9   4   79.59   22.28
 -12   9   4  101.35   23.48
  11   9  -4  -20.10   17.66
 -11   9   4   -7.36   12.57
 -11  -9   4   -2.48   14.41
  11  -9  -4   10.40   17.68
  10  -9  -4   88.82   20.83
 -10   9   4   91.07   21.66
 -10  -9   4   92.37   21.49
  10   9  -4   87.56   24.81
  -9  -9   4   45.94   17.51
  -9   9   4   44.09   16.32
   9  -9  -4   29.48   16.76
   9   9  -4   19.36   19.24
   8   9  -4   94.17   23.30
  -8  -9   4   95.63   20.91
   8  -9  -4   71.39   20.38
  -8   9   4   42.80   17.49
   7   9  -4  222.36   31.13
   7  -9  -4  202.66   24.19
  -7  -9   4  193.44   25.42
  -7   9   4  169.11   23.82
  -6  -9   4   18.12   13.73
   6  -9  -4   25.29   13.88
  -6   9   4   13.07   14.70
   6   9  -4   37.84   21.97
  -5  -9   4    7.33   13.72
   5   9  -4    3.80   18.35
  -5   9   4   12.92   14.69
   5  -9  -4   12.82   12.85
  -4   9   4  239.51   26.17
   4  -9  -4  203.90   17.89
   4   9  -4  242.83   30.02
   4  -9  -4  298.14   26.65
  -4  -9   4  274.94   26.66
   3  -9  -4   29.22   12.60
  -3  -9   4   24.01   12.75
  -3   9   4   41.99   17.36
   3  -9  -4   32.30    9.87
   3   9  -4   15.16   18.39
   2   9  -4  197.64   26.86
  -2  -9   4  172.23   15.01
   2  -9  -4  166.84   18.27
   2  -9  -4  134.31   17.71
  -2   9   4  119.77   20.69
  -2  -9   4  151.46   19.56
  -1  -9   4   47.88   10.66
  -1  -9   4   25.74   11.11
  -1   9   4   60.43   17.74
   1  -9  -4   37.99   12.73
   1   9  -4   65.16   20.35
   1  -9  -4   34.61   12.43
   0   9  -4  227.53   28.40
   0  -9  -4  204.95   21.37
   0  -9   4  236.41   20.84
   0   9   4  230.75   26.56
   0  -9   4  242.72   19.57
   0  -9  -4  229.03   19.30
   1  -9   4   41.85   10.69
  -1  -9  -4   43.31   11.18
   1  -9   4   36.08   11.72
  -1  -9  -4   32.78   12.07
  -1   9  -4   22.58   18.12
   1   9   4   79.17   21.43
  -2  -9  -4  223.89   24.23
   2  -9   4  295.18   20.46
  -2  -9  -4  281.07   18.77
   2   9   4  361.01   33.57
  -2   9  -4  277.45   29.65
   2  -9   4  339.29   23.83
   3  -9   4   19.97   12.00
  -3   9  -4   -8.28   14.73
   3   9   4   47.80   17.98
  -3  -9  -4   19.59    8.35
  -3  -9  -4    4.83   11.47
  -4  -9  -4  140.46   21.35
   4  -9   4  188.29   21.09
  -4   9  -4  175.67   25.43
   4   9   4  196.65   28.29
  -5   9  -4    7.18   15.38
   5  -9   4   38.32   13.76
  -5  -9  -4   28.10   14.30
   5   9   4   34.16   18.00
  -6   9  -4   84.27   20.21
  -6  -9  -4   87.42   19.37
   6  -9   4  117.98   19.97
   6   9   4  103.99   21.99
   7   9   4   35.96   17.76
   7  -9   4   46.39   16.94
  -7  -9  -4   63.30   19.41
  -7   9  -4   36.63   17.02
   8  -9   4    0.18   12.27
  -8  -9  -4   18.71   16.81
  -8   9  -4    9.75   15.05
   8   9   4    7.97   16.31
   9  -9   4   -8.24   14.56
   9   9   4   20.98   17.80
  -9   9  -4  -19.27   13.45
  -9  -9  -4   15.10   15.72
  10  -9   4   31.29   15.99
 -10   9  -4   24.38   19.65
 -10  -9  -4   13.08   17.89
  10   9   4   31.23   18.76
 -11   9  -4   14.69   17.09
  11  -9   4   27.88   16.22
 -11  -9  -4   29.83   20.44
  11   9   4   28.47   20.90
  12   9   4   92.06   25.51
 -12   9  -4   75.71   23.71
  12  -9   4  137.76   26.33
 -12  -9  -4   98.76   26.32
 -11 -10   4   83.60   23.64
  11  10  -4   31.53   22.97
  11 -10  -4   45.52   19.45
 -11  10   4   45.19   17.31
  10 -10  -4   31.19   18.16
  10  10  -4   24.49   24.98
 -10 -10   4    8.73   17.39
 -10  10   4   54.40   20.90
   9 -10  -4  121.53   23.24
  -9 -10   4  160.57   26.33
  -9  10   4  130.92   24.33
   9  10  -4  188.46   31.44
   8  10  -4  150.88   30.59
  -8  10   4  130.85   22.78
   8 -10  -4  138.61   24.09
  -8 -10   4  145.73   25.49
   7 -10  -4    4.38   15.81
  -7 -10   4   10.00   15.68
   7  10  -4  -48.88   20.10
  -7  10   4    4.00   14.38
   6  10  -4    4.71   20.23
  -6  10   4   -4.01   13.10
   6 -10  -4   -1.86   13.13
  -6 -10   4    1.96   13.49
   5  10  -4   58.73   23.96
  -5 -10   4    7.29   14.10
   5 -10  -4   14.65   13.44
  -5  10   4   30.55   17.33
   4  10  -4  206.96   29.44
  -4  10   4  160.62   25.40
  -4 -10   4  219.30   25.17
   4 -10  -4  165.51   21.00
   3 -10  -4   64.76   16.27
  -3  10   4   29.71   16.79
  -3 -10   4   67.01   16.50
   3  10  -4   53.04   23.77
   3 -10  -4   72.41   13.16
   2 -10  -4   58.42   14.61
   2  10  -4   37.90   20.68
  -2  10   4   58.21   19.04
   2 -10  -4   70.60   13.65
  -2 -10   4   67.77   14.83
   1 -10  -4   56.96   14.82
   1 -10  -4  121.26   17.70
  -1 -10   4  110.05   14.55
  -1 -10   4   78.23   15.22
  -1  10   4   60.49   19.52
   1  10  -4   58.85   21.92
   0 -10   4   41.86   11.76
   0  10   4   36.20   19.86
   0 -10   4   40.47   12.44
   0 -10  -4   27.00   11.26
   0  10  -4   11.92   18.49
   0 -10  -4   41.48   13.61
  -1  10  -4  105.84   23.29
  -1 -10  -4  114.02   15.15
   1 -10   4  134.82   17.23
  -1 -10  -4  127.94   19.83
   1 -10   4  115.43   15.55
   1  10   4  114.48   23.27
   2 -10   4  176.96   19.54
  -2 -10  -4   93.03   17.48
   2  10   4  143.36   24.50
  -2  10  -4  118.44   24.09
  -3 -10  -4  489.28   34.46
  -3  10  -4  503.51   39.01
   3  10   4  497.39   41.18
   3 -10   4  477.70   28.93
  -4 -10  -4  168.11   25.01
  -4  10  -4  185.86   29.52
   4  10   4  246.69   30.39
   4 -10   4  189.58   22.59
   5  10   4   11.22   19.90
  -5  10  -4   -8.26   14.45
  -5 -10  -4   -0.37   12.47
   5 -10   4  -12.46   11.69
  -6  10  -4   66.67   20.45
  -6 -10  -4   90.04   19.95
   6  10   4   87.44   24.84
   6 -10   4   95.71   19.59
  -7  10  -4   -7.85   15.35
  -7 -10  -4   24.00   16.19
   7  10   4    0.04   17.97
   7 -10   4   -8.82   11.41
  -8  10  -4  276.66   33.36
  -8 -10  -4  285.44   33.16
   8  10   4  293.77   34.25
   8 -10   4  285.26   29.68
  -9  10  -4    7.10   16.51
   9 -10   4   43.20   18.55
  -9 -10  -4   23.68   19.59
   9  10   4  -22.17   19.07
 -10  10  -4   89.83   25.17
  10  10   4  101.50   26.81
 -10 -10  -4  100.01   24.62
  10 -10   4  101.66   22.03
 -10  11   4  -14.09   15.71
  -9 -11   4  123.29   26.23
  -9  11   4   81.60   21.53
   9  11  -4  135.71   31.32
   9 -11  -4  105.95   25.13
  -8  11   4   22.09   17.62
   8 -11  -4    1.71   15.73
  -8 -11   4  -14.40   15.36
   8  11  -4   11.14   25.38
  -7  11   4   36.79   17.81
   7  11  -4   77.04   29.00
   7 -11  -4   51.96   19.81
  -7 -11   4   28.85   18.70
  -6 -11   4   -5.98   12.94
  -6  11   4    3.36   15.40
   6 -11  -4  -11.23   13.67
   6  11  -4   -4.38   21.23
   5  11  -4  101.17   28.76
  -5  11   4  129.93   23.81
  -5 -11   4  162.85   24.24
   5 -11  -4   85.94   18.87
  -4 -11   4  -12.53   11.97
   4  11  -4    9.04   21.45
  -4  11   4  -18.21   14.02
   4 -11  -4   -6.37   13.49
  -3 -11   4  103.15   19.88
   3  11  -4   96.18   28.25
  -3  11   4   42.40   20.29
   3 -11  -4   78.52   17.60
   2  11  -4  -28.31   20.73
  -2  11   4   20.16   19.66
  -2 -11   4   11.51   11.52
   2 -11  -4   13.24    9.97
   2 -11  -4    4.21   12.17
  -1 -11   4    1.77    9.31
   1  11  -4   -4.62   19.51
   1 -11  -4   -8.03    9.42
   1 -11  -4  -12.78   11.07
  -1  11   4   -8.49   18.11
   0  11  -4   16.64   19.95
   0 -11  -4   31.07   12.86
   0 -11   4   27.31   11.78
   0  11   4    2.54   19.40
   0 -11   4   12.47   10.09
   0 -11  -4   26.17   13.07
  -1  11  -4  -13.79   17.05
   1  11   4   -9.12   16.84
  -1 -11  -4   -1.13   10.61
   1 -11   4    8.60   11.37
   2 -11   4    0.64   11.04
   2  11   4  -25.40   18.27
  -2 -11  -4    4.28   12.14
  -2  11  -4    0.29   18.18
  -3 -11  -4    1.43   12.34
  -3  11  -4  -34.66   17.74
   3  11   4  -20.87   19.04
   3 -11   4   29.50   13.87
   4 -11   4    3.46   13.04
   4  11   4  -15.32   20.06
  -4  11  -4    5.04   20.01
  -4 -11  -4   12.61   12.56
   5  11   4   34.98   22.74
   5 -11   4   44.53   17.13
  -5 -11  -4   30.13   17.04
  -5  11  -4   26.46   18.70
   6  11   4   15.03   22.98
  -6  11  -4   17.06   18.17
  -6 -11  -4    9.83   16.43
   6 -11   4   11.91   15.12
   7  11   4   11.30   20.40
   7 -11   4   -4.81   12.94
  -7  11  -4  -11.31   18.50
  -7 -11  -4   13.27   17.74
  -8  11  -4  -19.44   13.96
   8 -11   4   -7.24   15.32
   8  11   4  -20.05   20.94
  -8 -11  -4   -6.73   16.14
  -9  11  -4  100.92   25.99
   9 -11   4  132.73   25.24
  -9 -11  -4  102.51   26.47
   9  11   4  125.34   28.52
   7  12  -4    4.77   23.11
   7 -12  -4    6.13   18.83
  -7 -12   4   10.27   13.31
  -7  12   4   29.09   18.57
   6 -12  -4   47.95   18.34
  -6  12   4   26.49   20.20
   6  12  -4   40.73   25.68
  -6 -12   4   39.11   15.65
  -5  12   4    5.24   16.94
  -5 -12   4    4.95   12.99
   5  12  -4  -23.14   24.77
   5 -12  -4   19.28   16.44
  -4  12   4   78.26   24.49
   4 -12  -4   60.24   17.78
  -4 -12   4   21.94   12.59
   4  12  -4   46.36   27.80
  -3  12   4    5.75   17.03
  -3 -12   4    8.36   12.13
   3 -12  -4   12.67   15.58
   3  12  -4    3.22   25.39
  -2  12   4   -7.10   19.24
   2 -12  -4   -5.11   13.14
   2  12  -4  -10.11   22.17
  -2 -12   4   26.32   12.66
  -1 -12   4   -3.55   10.56
   1 -12  -4  -39.48   11.56
  -1  12   4  -15.43   17.01
   1  12  -4  -19.00   20.32
   1 -12  -4   14.15   12.54
   0  12  -4   32.79   23.07
   0  12   4   10.27   22.65
   0 -12  -4   51.60   15.82
  -1  12  -4   34.74   23.26
  -1 -12  -4   70.17   18.23
   1  12   4   52.78   25.15
  -2 -12  -4   46.07   15.60
  -2  12  -4   15.25   21.46
   2 -12   4   68.90   16.68
   2  12   4   50.11   25.76
  -3 -12  -4   86.86   19.85
   3  12   4   70.67   24.03
  -3  12  -4   40.40   25.11
   3 -12   4  114.27   19.96
  -4  12  -4   12.02   19.65
  -4 -12  -4   -4.04   12.28
   4 -12   4   -4.04   13.90
   4  12   4  -21.77   21.28
  -5  12  -4   34.64   21.48
   5  12   4   38.39   25.47
  -5 -12  -4   66.65   19.38
   5 -12   4   84.24   19.75
   6 -12   4   34.64   16.45
   6  12   4    7.44   23.06
  -6  12  -4   -3.20   19.47
  -6 -12  -4    5.17   13.93
  -3  13   4   30.12   23.20
   3  13  -4  -24.40   27.50
  -3 -13   4   24.44   14.37
   3 -13  -4    6.63   16.47
  -2 -13   4  -10.41   11.06
  -2  13   4  -26.56   19.58
   2  13  -4    0.48   27.24
  -1  13   4    8.97   22.38
   1  13  -4  -22.47   21.59
   0  13  -4   41.35   27.98
   0  13   4   29.20   24.99
  -1 -13  -4    9.12   14.33
  -1  13  -4  -28.10   19.97
   1  13   4  -33.47   18.35
   2  13   4    4.79   24.59
  -2  13  -4   13.03   23.00
  -2 -13  -4   28.13   15.09
 -17   0   5  -18.65   13.74
 -16   0   5   12.47   16.83
  15   0  -5  281.52   24.98
 -15   0   5  258.90   30.85
 -15   0   5  306.27   26.76
 -14   0   5  -10.89   12.43
  14   0  -5    1.70   10.65
 -14   0   5    0.75   10.43
 -13   0   5  242.10   21.89
 -13   0   5  208.25   25.86
  13   0  -5  284.12   22.02
  12   0  -5    6.79   10.17
 -12   0   5    6.31   12.17
 -12   0   5   -0.07    9.57
 -11   0   5 1445.60   53.39
 -11   0   5 1380.34   59.44
  11   0  -5 1508.05   50.89
  10   0  -5   -8.76    7.84
 -10   0   5    4.57    9.74
 -10   0   5   -0.64    8.97
  -9   0   5  286.10   21.89
  -9   0   5  292.04   20.07
   9   0  -5  295.74   17.64
  -8   0   5   -5.35    7.45
   8   0  -5   -5.08    6.20
  -8   0   5   -4.44    7.05
  -7   0   5   -8.56    6.79
  -7   0   5    7.86    7.11
   7   0  -5    1.33    6.86
   6   0  -5   -4.12    6.85
  -6   0   5    1.83    7.93
  -6   0   5    1.66    6.06
  -5   0   5  188.35   14.30
  -5   0   5  247.53   16.99
   5   0  -5  219.75   14.46
  -4   0   5   -8.98    6.98
   4   0  -5   -5.25    6.07
  -4   0   5   -1.24    4.95
  -3   0   5  369.02   14.77
   3   0  -5  357.77   15.35
  -3   0   5  343.09   17.72
  -2   0   5    2.59    6.36
  -2   0   5    2.73    2.87
   2   0  -5   -4.90    4.67
   1   0  -5 1332.54   36.94
   1   0  -5 1337.19   39.47
   1   0  -5 1346.97   36.97
  -1   0   5 1279.19   41.13
   0   0  -5   -1.55    1.77
   0   0  -5   -0.75    4.36
   0   0   5   -5.31    5.41
   0   0   5    0.88    2.39
   1   0   5 2391.82   67.90
  -1   0  -5 2273.36   65.52
  -1   0  -5 2377.99   66.35
  -2   0  -5   -1.72    4.73
  -2   0  -5    0.25    3.57
  -2   0  -5   -2.84    4.85
  -3   0  -5    9.90    7.71
  -4   0  -5    0.81    5.80
  -4   0  -5   -9.84    4.31
  -4   0  -5    0.95    5.90
  -5   0  -5   26.55    8.53
  -5   0  -5   33.18    8.15
  -5   0  -5   26.72    8.53
  -6   0  -5    1.82    8.10
  -6   0  -5   -8.51    6.77
  -6   0  -5   -1.46    6.40
  -7   0  -5   14.54    7.08
  -7   0  -5   14.56    8.92
  -7   0  -5   11.36    7.87
  -8   0  -5   -7.91    6.76
   8   0   5    2.53    6.28
  -8   0  -5    2.62    9.61
   9   0   5   91.05   13.31
  -9   0  -5   66.24   15.50
  -9   0  -5   62.57   11.65
  10   0   5   -3.60    8.37
 -10   0  -5    0.35   12.14
 -10   0  -5   20.90    9.46
 -11   0  -5  135.93   16.21
  11   0   5  166.70   18.14
 -11   0  -5  106.78   20.47
 -12   0  -5   -0.50   12.84
 -12   0  -5   23.07    9.98
  12   0   5   -7.68    8.98
 -13   0  -5  431.70   34.45
 -13   0  -5  434.68   27.57
  13   0   5  406.56   26.72
 -14   0  -5   -4.25   12.61
  14   0   5   -6.23    8.69
 -15   0  -5  253.45   31.50
  15   0   5  263.04   25.15
 -16   0  -5    4.50   15.06
  17  -1  -5  154.26   22.89
 -17  -1   5  141.79   28.27
 -17   1   5  196.97   30.75
  16  -1  -5   85.36   18.21
 -16  -1   5  134.95   25.99
 -16   1   5   80.24   21.52
 -16  -1   5  103.70   19.81
 -15  -1   5  -13.14   14.51
 -15  -1   5   -8.09   11.60
 -15   1   5   13.73   14.48
  15  -1  -5   -0.63   12.26
  14   1  -5   84.39   14.82
 -14  -1   5   60.70   15.74
 -14  -1   5   95.18   20.78
 -14   1   5   92.22   15.37
  14  -1  -5  105.25   17.67
 -14   1   5   58.40   17.84
 -13   1   5  260.62   20.95
 -13  -1   5  270.47   24.51
  13   1  -5  294.05   21.50
 -13   1   5  303.08   28.51
  13  -1  -5  304.86   24.72
 -13  -1   5  313.62   28.62
 -12  -1   5  390.47   31.22
 -12   1   5  383.55   31.20
 -12   1   5  384.71   23.27
  12   1  -5  336.06   21.21
  12  -1  -5  327.12   24.80
 -12  -1   5  333.64   25.60
  11  -1  -5  160.56   17.83
 -11  -1   5  155.03   21.50
 -11   1   5  124.26   20.28
 -11   1   5  114.52   14.73
  11   1  -5  146.38   14.59
 -11  -1   5  128.94   16.17
  10   1  -5    4.75    7.95
 -10  -1   5    8.30    9.87
 -10  -1   5    3.32    9.40
  10  -1  -5    7.58    9.79
 -10   1   5   -1.23    8.37
 -10   1   5   -6.79    9.92
  -9  -1   5   22.81   10.81
  -9  -1   5   16.72   10.12
  -9   1   5   22.05    9.89
   9  -1  -5   19.36    9.53
   9   1  -5   28.37    8.69
  -9   1   5    3.03    7.87
  -8  -1   5   12.77    8.64
  -8   1   5   13.82    8.65
  -8   1   5    8.63    7.59
  -8  -1   5   19.88    9.76
   8  -1  -5    1.22    7.46
   8   1  -5    1.64    6.77
   7   1  -5  100.24   10.21
  -7  -1   5  109.68   13.26
   7  -1  -5  122.95   12.61
  -7   1   5  136.45   14.97
  -7   1   5  117.84   11.89
  -7  -1   5  114.18   13.87
  -6  -1   5  710.33   29.31
   6  -1  -5  652.14   26.88
  -6  -1   5  730.85   30.00
  -6   1   5  698.43   29.85
   6   1  -5  705.69   24.74
  -6   1   5  664.19   27.28
   5  -1  -5 2220.52   64.79
  -5   1   5 2247.09   66.58
  -5  -1   5 2290.85   68.83
  -5  -1   5 2200.90   68.97
  -5   1   5 2243.80   69.56
   5   1  -5 2191.52   62.26
   4   1  -5  509.31   19.05
  -4  -1   5  512.81   22.92
   4   1  -5  490.36   20.77
  -4   1   5  486.27   20.98
  -4   1   5  490.42   21.37
   4  -1  -5  513.23   20.92
  -3   1   5  142.08    9.50
   3  -1  -5  150.54   11.25
  -3   1   5  149.09   11.14
   3   1  -5  154.11    9.51
  -3  -1   5  158.79   14.08
   3   1  -5  138.73   10.10
   2   1  -5  479.61   17.85
   2   1  -5  514.57   18.41
  -2  -1   5  475.84   20.46
  -2   1   5  499.30   16.83
  -2   1   5  489.18   20.11
   2  -1  -5  497.56   19.39
   1   1  -5    0.81    4.24
   1  -1  -5    2.43    2.81
  -1  -1   5   -0.19    6.69
   1  -1  -5    1.74    5.31
  -1   1   5   -8.75    5.50
  -1   1   5    6.60    2.35
   1   1  -5    2.03    4.57
   0   1   5  212.68    8.16
   0  -1   5  212.36   13.09
   0   1  -5  237.95   12.05
   0   1   5  215.57    7.62
   0   1   5  194.84   12.35
   0   1  -5  203.83   10.22
   0  -1  -5  234.35   12.78
  -1  -1  -5    3.38    5.05
   1   1   5   -0.84    3.00
  -1  -1  -5   -2.50    6.07
  -1   1  -5   -3.81    4.04
  -1   1  -5    7.09    5.29
   1  -1   5   -5.11    5.27
  -2  -1  -5 1115.64   38.16
  -2  -1  -5 1173.50   36.16
  -2   1  -5 1165.76   37.82
  -2  -1  -5 1122.45   35.93
  -2   1  -5 1201.95   37.26
   2  -1   5 1174.70   36.50
  -3   1  -5  999.44   35.34
  -3  -1  -5 1030.93   34.95
  -3  -1  -5 1065.19   36.91
  -3  -1  -5 1054.98   34.14
   3  -1   5 1019.86   33.58
  -3   1  -5 1034.37   35.63
  -4   1  -5  393.93   19.49
  -4   1  -5  419.85   17.85
  -4   1  -5  421.94   20.30
  -4  -1  -5  388.39   18.91
  -4  -1  -5  403.43   20.52
  -4  -1  -5  390.28   17.95
  -5  -1  -5  221.14   14.76
  -5   1  -5  252.33   16.89
  -5   1  -5  224.68   14.14
  -5  -1  -5  253.34   16.76
  -5   1  -5  230.33   16.67
  -5  -1  -5  224.89   16.40
  -6  -1  -5   69.90    9.78
  -6   1  -5   34.76    9.71
  -6  -1  -5   40.90   10.36
  -6  -1  -5   59.16   11.12
  -6   1  -5   45.59    7.21
  -6   1  -5   32.37    9.80
  -7  -1  -5   98.48   11.50
  -7  -1  -5   97.35   12.59
  -7   1  -5  104.52   14.92
   7  -1   5   97.61   12.53
  -7   1  -5   92.40   10.11
  -7  -1  -5  112.62   14.98
  -8   1  -5   47.29    8.86
  -8   1  -5   41.61   12.58
   8  -1   5   69.86   11.97
  -8  -1  -5   75.76   14.45
  -8  -1  -5   51.14   11.17
  -9  -1  -5  146.21   19.02
  -9  -1  -5  112.42   15.35
   9  -1   5  144.21   16.15
  -9   1  -5  151.69   13.80
  -9   1  -5  141.86   18.70
   9   1   5  165.53   15.53
 -10  -1  -5  259.26   21.80
 -10  -1  -5  270.82   26.12
 -10   1  -5  249.31   17.84
  10   1   5  263.57   19.19
  10  -1   5  293.04   22.61
 -10   1  -5  240.92   23.98
 -11   1  -5   91.99   13.00
 -11   1  -5   81.91   18.27
  11  -1   5  104.09   16.78
  11   1   5   91.40   13.60
 -11  -1  -5   95.76   20.09
 -11  -1  -5  135.09   16.72
 -12   1  -5  295.32   31.00
 -12  -1  -5  308.32   29.80
 -12   1  -5  262.70   19.73
  12  -1   5  272.99   22.33
  12   1   5  248.29   20.13
 -12  -1  -5  226.37   22.02
  13  -1   5    9.95   11.05
 -13  -1  -5   -0.36   10.10
 -13  -1  -5    0.76   12.32
  13   1   5   -3.60    8.50
 -13   1  -5   -8.59   11.98
  14  -1   5  197.41   22.11
 -14  -1  -5  239.48   30.05
 -14   1  -5  165.76   26.36
  14   1   5  258.02   21.06
 -14  -1  -5  270.76   25.48
  15  -1   5   29.27   13.75
 -15   1  -5   13.70   18.10
 -15  -1  -5    8.86   16.31
  16  -1   5  130.38   20.79
 -16   1  -5  128.21   25.65
 -16  -1  -5  107.82   23.99
  17   2  -5   41.24   20.68
 -17  -2   5   68.91   18.06
  17  -2  -5   25.96   16.44
 -17   2   5   68.01   21.60
  16   2  -5   15.29   17.94
 -16   2   5    9.93   16.21
  16  -2  -5   19.61   14.87
 -16  -2   5   -6.76   13.49
 -15   2   5    9.48   14.20
 -15  -2   5    4.73   13.21
  15   2  -5   12.64   14.81
  15  -2  -5   -1.65   12.03
 -14   2   5   39.45   17.73
 -14  -2   5   39.99   15.55
  14   2  -5   63.61   18.09
  14  -2  -5   35.98   14.09
 -13   2   5   20.96   14.54
 -13  -2   5   -3.88   11.50
 -13   2   5    5.93    9.10
  13   2  -5   -2.94   11.54
  13  -2  -5    3.06   11.19
  12   2  -5   49.10   10.44
 -12  -2   5   70.03   17.05
 -12   2   5   64.87   16.50
 -12  -2   5   60.76   15.27
  12  -2  -5   63.81   14.37
 -12   2   5   55.91   11.83
 -11   2   5   35.04    9.73
 -11  -2   5   10.40   12.03
  11  -2  -5   35.50   12.26
  11   2  -5   41.78    9.42
 -11   2   5   29.96   13.41
 -11  -2   5   33.60   13.38
  10  -2  -5  152.08   17.99
 -10   2   5  139.77   19.67
  10   2  -5  125.81   11.99
 -10   2   5  131.74   13.53
 -10  -2   5  145.33   18.26
 -10  -2   5  126.40   18.24
   9   2  -5  260.45   14.73
  -9   2   5  255.35   17.11
  -9   2   5  307.15   22.70
   9   2  -5  268.93   21.88
   9  -2  -5  269.19   21.12
  -9  -2   5  247.38   21.66
   8   2  -5  315.80   22.07
  -8   2   5  304.00   17.69
   8   2  -5  316.72   15.66
  -8  -2   5  342.11   23.54
   8  -2  -5  296.64   20.98
  -8   2   5  342.36   22.63
   7  -2  -5  114.14   13.28
  -7  -2   5   94.69   12.95
   7   2  -5  112.38    9.56
   7   2  -5   92.01   13.48
  -7   2   5  117.30   14.73
  -7   2   5  105.96   11.14
   6   2  -5 1058.58   40.76
  -6  -2   5 1097.07   40.86
  -6   2   5 1021.31   39.80
  -6   2   5 1101.87   36.13
   6   2  -5 1022.26   32.59
   6  -2  -5 1032.38   37.53
   5   2  -5  870.08   27.25
  -5  -2   5  861.79   33.91
  -5   2   5  855.88   30.33
   5  -2  -5  859.00   31.65
   5   2  -5  848.32   33.51
  -5   2   5  837.57   32.65
  -4   2   5  236.39   14.37
  -4   2   5  260.61   14.86
   4   2  -5  244.35   12.15
   4   2  -5  256.13   16.57
   4  -2  -5  218.84   15.30
  -4  -2   5  279.06   17.98
  -3  -2   5  563.46   25.09
   3   2  -5  627.95   20.97
   3  -2  -5  591.60   24.00
  -3   2   5  618.59   22.84
   3   2  -5  603.02   24.42
  -3   2   5  608.31   23.23
  -2  -2   5   11.41    6.82
   2   2  -5    3.11    5.61
  -2   2   5   -5.77    4.65
  -2   2   5    4.71    4.59
   2   2  -5    2.03    4.22
   2  -2  -5    2.68    6.12
  -1   2   5  363.23   14.41
   1   2  -5  345.55   16.66
  -1  -2   5  375.98   17.86
   1   2  -5  359.10   15.51
   1  -2  -5  342.53   16.22
   0   2   5  163.90   10.36
   0  -2   5  164.16   12.38
   0  -2  -5  179.45   12.54
   0   2  -5  141.12   11.71
   0  -2  -5  184.31   11.28
   0   2  -5  143.31   12.08
  -1   2  -5   51.83    8.58
   1   2   5   70.91    7.27
  -1  -2  -5   71.07    9.63
  -1  -2  -5   66.59    7.63
  -1   2  -5   60.70    7.79
   1  -2   5   68.35    7.91
  -2  -2  -5   68.50    9.83
  -2   2  -5   72.50   10.40
   2   2   5   71.18    8.22
  -2   2  -5   96.63   10.22
  -2  -2  -5   68.98    7.60
  -3  -2  -5  321.12   14.11
   3  -2   5  265.40   13.67
  -3  -2  -5  267.52   17.31
  -3   2  -5  275.49   16.75
   3   2   5  286.63   15.71
  -3   2  -5  268.37   16.42
  -4   2  -5  203.61   15.28
  -4  -2  -5  208.19   18.49
   4  -2   5  223.99   12.94
  -4   2  -5  231.04   16.22
  -4  -2  -5  253.10   14.08
   4   2   5  219.50   15.45
  -5  -2  -5  187.90   15.76
  -5  -2  -5  171.75   12.41
  -5   2  -5  224.73   16.84
  -5  -2  -5  183.74   15.04
   5  -2   5  201.70   11.49
  -5   2  -5  202.61   17.29
   6  -2   5  893.74   30.06
   6  -2   5  912.28   35.77
  -6  -2  -5  921.64   37.28
  -6  -2  -5  965.29   38.10
  -6   2  -5  893.38   37.52
  -6  -2  -5  881.17   31.88
  -7  -2  -5  132.34   16.12
  -7   2  -5  117.92   15.60
   7  -2   5  134.96   15.14
  -7  -2  -5  142.85   12.60
  -7  -2  -5  114.84   14.43
  -8   2  -5   92.72   16.30
  -8  -2  -5   88.53   14.36
   8  -2   5   87.93   14.10
  -8  -2  -5   75.66   13.85
  -8  -2  -5   99.95   11.50
  -8   2  -5   84.14    9.48
  -9  -2  -5   87.12   16.74
  -9   2  -5   55.39    8.78
   9  -2   5   67.14   13.03
  -9   2  -5   74.37   15.48
   9   2   5   63.66   10.53
  -9  -2  -5   76.00   14.06
  10   2   5   70.12   11.13
 -10   2  -5   37.94   14.14
 -10  -2  -5   58.97   15.01
  10  -2   5   71.48   15.35
 -10   2  -5   69.83   10.02
 -10  -2  -5   60.98   15.11
 -11   2  -5    9.74   12.46
 -11  -2  -5   35.25   13.47
 -11   2  -5   69.24   15.94
 -11  -2  -5   24.62   13.29
  11  -2   5   47.29   14.18
  11   2   5   47.85   10.74
 -12   2  -5    8.91   14.33
  12   2   5   23.92    9.32
 -12  -2  -5   33.00   13.15
  12  -2   5   12.12   10.69
 -12  -2  -5   23.48   14.15
 -13  -2  -5   32.54   17.14
 -13   2  -5   33.09   15.24
 -13  -2  -5   66.79   15.96
  13  -2   5   44.45   13.88
  13   2   5   49.77   10.86
 -14  -2  -5  -11.54   12.15
 -14   2  -5   -0.72   13.10
  14  -2   5   12.59   10.85
 -14  -2  -5   25.58   13.31
  15  -2   5   31.92   14.16
 -15  -2  -5   37.81   15.45
 -15   2  -5   43.30   18.46
 -15  -2  -5   27.14   17.73
  16   2   5   33.35   15.70
 -16   2  -5    1.79   15.19
  16  -2   5   -1.48   12.87
  17  -3  -5   52.29   19.28
  17   3  -5   42.17   19.09
 -17  -3   5   22.91   16.88
 -17   3   5   67.27   23.18
 -16  -3   5   29.45   17.43
 -16   3   5   25.48   17.25
  16  -3  -5   21.90   15.53
  16   3  -5   17.59   16.09
 -15   3   5    1.82   13.05
  15   3  -5   -4.21   14.07
  15  -3  -5   -4.65   14.17
 -15  -3   5   14.32   14.69
  14   3  -5    1.77   13.29
 -14  -3   5   10.48   14.20
 -14   3   5  -13.23   12.93
  14  -3  -5   -8.62   11.49
  13   3  -5  175.54   24.94
 -13  -3   5  227.72   25.86
 -13   3   5  172.59   24.38
  13  -3  -5  199.71   22.61
  12  -3  -5   16.47   12.55
 -12   3   5   13.57   12.59
 -12  -3   5   -2.81   12.32
  12   3  -5   26.29   14.11
  11  -3  -5   90.10   16.26
  11   3  -5   85.79    9.83
 -11   3   5   80.11   10.93
  11   3  -5   76.55   17.07
 -11   3   5  100.09   17.85
 -11  -3   5   89.80   16.41
 -10   3   5   17.33   12.30
  10   3  -5   19.84    6.55
  10   3  -5   30.62   13.97
 -10  -3   5   16.04   11.49
 -10   3   5   19.77    8.01
  10  -3  -5   32.12   12.27
   9  -3  -5  150.23   17.73
  -9   3   5  156.20   19.01
   9   3  -5  120.51   17.71
  -9  -3   5  146.38   17.83
   9   3  -5  152.80   10.88
  -9   3   5  187.55   14.23
  -8   3   5   24.06    7.69
   8  -3  -5   24.02   10.20
   8   3  -5   27.61   11.30
  -8   3   5   40.26   10.80
  -8  -3   5   20.69   10.37
   8   3  -5   29.43    5.75
  -7   3   5  140.53   15.74
   7   3  -5  146.48   16.47
  -7   3   5  146.82   13.02
   7  -3  -5  167.59   16.14
  -7  -3   5  164.61   18.01
   7   3  -5  153.78    9.61
   6   3  -5  104.95   13.51
   6  -3  -5   94.88   12.52
  -6   3   5   77.64    9.40
  -6   3   5   85.65   12.49
   6   3  -5   81.10    7.06
  -6  -3   5   74.04   12.45
   5   3  -5  533.96   26.51
  -5   3   5  563.24   25.89
   5  -3  -5  551.66   26.00
   5   3  -5  562.28   18.98
  -5  -3   5  552.72   27.89
  -5   3   5  589.08   22.74
   4  -3  -5    2.72    8.21
  -4   3   5   12.00    7.58
  -4  -3   5   12.27    8.46
  -4   3   5   18.54    7.09
   4   3  -5   11.86    4.45
   4   3  -5   13.08    9.55
  -3   3   5  555.30   23.12
  -3  -3   5  549.78   25.78
   3   3  -5  528.11   24.67
   3  -3  -5  591.04   24.34
  -3   3   5  558.47   22.16
   3   3  -5  548.27   19.47
  -2   3   5  493.29   20.75
   2   3  -5  438.26   23.33
   2  -3  -5  501.91   22.18
   2   3  -5  494.59   18.90
  -2  -3   5  464.11   21.99
  -2   3   5  489.61   21.03
  -1  -3   5   66.66    9.63
   1  -3  -5   96.81   10.60
   1   3  -5   65.56    8.97
   1  -3  -5   68.99    9.12
   1   3  -5   90.24   12.34
  -1   3   5   80.09    8.96
   0  -3  -5   22.43    6.71
   0  -3   5   35.58    7.42
   0  -3  -5   16.57    7.28
   0   3   5   20.97    7.19
   0   3  -5   42.59    9.11
   0   3  -5   24.31    6.70
  -1   3  -5   57.68    8.79
  -1  -3  -5   64.07    8.48
  -1  -3  -5   53.68    9.76
   1   3   5   81.81    9.72
  -1   3  -5   54.20    9.61
   1  -3   5   57.43    7.89
  -2  -3  -5    6.37    8.57
   2  -3   5   -5.39    5.34
  -2   3  -5    7.40    7.90
   2   3   5   11.39    7.34
  -2   3  -5   -4.87    6.67
  -2  -3  -5    2.01    6.02
  -3   3  -5   27.96    8.84
  -3  -3  -5   18.83    8.56
  -3   3  -5   33.25    8.97
  -3  -3  -5   22.08    6.16
   3  -3   5   33.46    6.83
   3   3   5   16.76    7.55
   4  -3   5   24.88    5.66
   4   3   5   13.91    7.37
  -4   3  -5   32.68    9.50
  -4  -3  -5   11.42    5.43
  -4   3  -5   20.01    8.73
  -4  -3  -5   15.10    8.97
   5  -3   5  806.94   33.90
  -5  -3  -5  896.89   29.56
   5   3   5  843.93   35.04
   5  -3   5  837.11   27.29
  -5  -3  -5  886.87   36.66
  -5   3  -5  859.02   35.86
  -6  -3  -5   32.62    6.73
   6  -3   5   38.96    5.83
   6   3   5   17.34    8.98
  -6  -3  -5   16.50    9.93
  -6   3  -5   31.71   10.22
   6  -3   5   22.23    9.15
   7   3   5 1790.08   63.64
  -7  -3  -5 1774.78   53.37
   7  -3   5 1757.51   51.00
  -7   3  -5 1717.58   63.84
   7  -3   5 1736.58   60.40
  -7  -3  -5 1780.64   63.44
   8  -3   5  621.89   21.68
   8   3   5  573.48   31.93
  -8   3  -5  577.69   32.75
  -8  -3  -5  590.23   32.57
   8  -3   5  620.66   32.04
  -8  -3  -5  628.14   25.13
   9   3   5   94.50   10.97
   9  -3   5  112.64   16.75
   9  -3   5   97.97    9.36
  -9   3  -5  124.29   18.95
  -9  -3  -5  119.00   18.27
   9   3   5  110.43   17.54
  10   3   5   18.64   12.53
 -10  -3  -5   31.62   14.77
  10   3   5   33.67    8.55
  10  -3   5   31.01   12.62
 -10   3  -5   19.48   14.29
  11   3   5   38.41   14.79
 -11  -3  -5   14.52   12.94
  11  -3   5   56.91   15.04
 -11   3  -5   16.08   12.96
  11   3   5   30.10    8.48
 -12  -3  -5   -6.07   12.46
  12  -3   5  -10.97    8.71
 -12   3  -5   -4.44   11.51
  12   3   5   -9.67   12.49
  13  -3   5    4.94   11.41
  13   3   5   10.71   13.26
 -13  -3  -5   22.90   14.50
 -13   3  -5   -4.62   13.18
 -14   3  -5   -0.05   15.00
  14  -3   5   22.49   14.12
 -14  -3  -5   16.57   14.01
  14   3   5   -0.55   14.42
 -15  -3  -5   44.38   16.95
 -15   3  -5   36.34   17.95
  15   3   5   26.53   17.59
  15  -3   5   48.15   15.17
 -16   3  -5  -19.21   16.59
  16  -3   5    2.57   13.91
 -16  -3  -5   -9.43   13.07
  16   3   5   14.41   15.84
  16  -4  -5  -23.30   14.76
  16   4  -5   20.61   17.62
 -16   4   5  -11.41   15.24
 -16  -4   5    6.58   16.58
 -15   4   5   -1.76   12.79
 -15  -4   5    2.94   15.11
  15  -4  -5  -15.96   14.44
  15   4  -5   -2.53   15.98
  14   4  -5   73.87   20.17
  14  -4  -5   45.97   17.46
 -14   4   5   67.43   20.68
 -14  -4   5   70.09   19.75
 -13   4   5   83.94   19.43
  13  -4  -5   87.94   18.31
 -13  -4   5  127.70   21.88
  13   4  -5  147.96   23.55
 -12   4   5  109.40   21.59
  12  -4  -5   70.60   16.81
  12   4  -5   91.82   19.54
 -12  -4   5   78.97   16.72
  11  -4  -5  152.71   20.20
 -11   4   5  138.61   21.08
  11   4  -5  110.78   19.99
 -11  -4   5  150.05   21.59
  10   4  -5  165.72   21.50
 -10  -4   5  186.04   21.65
  10  -4  -5  182.73   20.98
 -10   4   5  161.95   22.95
 -10   4   5  180.33   13.40
  -9  -4   5  -15.12    9.33
   9  -4  -5    0.09   11.01
  -9   4   5    0.09    6.34
  -9   4   5    0.86    9.32
   9   4  -5    1.54    4.98
   9   4  -5   -6.07   11.41
  -8  -4   5  719.73   36.03
  -8   4   5  731.92   36.05
   8   4  -5  719.29   21.97
   8  -4  -5  714.26   33.87
  -8   4   5  775.94   27.45
   8   4  -5  712.85   36.48
   7   4  -5  263.03   21.41
  -7   4   5  245.31   19.45
   7  -4  -5  248.76   19.90
   7   4  -5  250.91    9.89
  -7  -4   5  249.82   22.47
  -7   4   5  249.61   14.60
   6   4  -5  278.52   10.87
   6   4  -5  262.09   20.96
  -6   4   5  306.94   20.87
  -6   4   5  286.62   15.22
   6  -4  -5  290.88   19.99
  -6  -4   5  282.69   21.45
   5  -4  -5  107.39   13.42
  -5   4   5   92.79    9.87
  -5  -4   5  100.92   14.02
   5   4  -5  131.72   15.46
  -5   4   5   90.70   11.98
   5   4  -5   97.95    7.13
  -4   4   5  598.38   26.27
  -4  -4   5  581.27   28.39
   4   4  -5  594.15   20.00
  -4   4   5  578.00   23.21
   4  -4  -5  592.68   26.61
   4   4  -5  555.82   28.19
  -3  -4   5 1488.60   52.21
  -3   4   5 1579.02   48.70
  -3   4   5 1523.45   51.48
   3   4  -5 1525.93   45.09
   3  -4  -5 1646.92   50.47
   3   4  -5 1529.71   54.00
   2   4  -5  364.94   16.04
  -2  -4   5  370.23   20.26
   2  -4  -5  347.54   19.16
   2  -4  -5  343.66   18.27
   2   4  -5  376.76   22.84
  -2   4   5  380.51   20.30
   1  -4  -5  657.70   25.81
   1  -4  -5  633.30   26.51
  -1   4   5  644.78   27.38
   1   4  -5  665.26   29.38
   1   4  -5  659.86   24.48
  -1  -4   5  683.07   27.69
   0  -4   5    7.34    6.64
   0  -4  -5    9.36    7.61
   0   4  -5   -1.17   10.51
   0   4   5    4.38    8.94
   0  -4  -5    2.54    7.16
   0   4  -5    7.04    6.40
  -1  -4  -5    5.35    6.64
  -1   4  -5    5.96    6.79
   1  -4   5    0.11    5.66
   1   4   5    7.34    8.62
  -1  -4  -5    0.58    7.52
  -1   4  -5   11.23    9.55
  -2  -4  -5  134.30   10.99
   2  -4   5  117.91   10.39
  -2  -4  -5  128.12   14.90
   2   4   5  125.21   12.98
  -2   4  -5  111.99   13.80
  -2   4  -5  111.74   12.52
   3  -4   5   35.87    9.19
   3   4   5   27.18    9.29
   3  -4   5   46.48    6.64
  -3   4  -5   29.51   10.12
  -3  -4  -5   31.73   10.43
  -3  -4  -5   41.42    7.35
  -4  -4  -5  769.03   26.20
   4  -4   5  734.56   24.40
  -4  -4  -5  721.84   33.71
   4  -4   5  789.34   32.19
   4   4   5  746.00   32.62
  -4   4  -5  736.86   33.15
  -5   4  -5   63.75   12.29
   5  -4   5   63.12   11.85
  -5  -4  -5   56.69   12.35
  -5  -4  -5   76.39    8.35
   5  -4   5   60.21    5.93
   5   4   5   70.40   12.00
  -6  -4  -5  512.92   20.17
   6   4   5  500.71   28.06
  -6   4  -5  447.54   28.42
  -6  -4  -5  522.79   29.05
   6  -4   5  497.13   26.77
   6  -4   5  483.18   16.17
  -7  -4  -5   20.88   12.09
  -7  -4  -5   16.66    6.08
   7  -4   5   10.91    9.76
   7   4   5    8.48    9.42
  -7   4  -5    6.00   10.03
   8  -4   5  342.63   25.63
  -8  -4  -5  338.74   17.14
  -8  -4  -5  335.93   27.90
  -8   4  -5  296.84   25.48
   8   4   5  361.99   25.77
   9  -4   5   13.16   11.28
   9   4   5   21.32    6.58
   9   4   5   29.10   14.22
  -9  -4  -5   15.80   12.54
  -9   4  -5   19.40   12.10
  10   4   5   19.78   11.53
 -10   4  -5   26.08   13.97
 -10  -4  -5   35.56   15.29
  10   4   5   18.12   12.91
  10  -4   5   19.96   12.49
 -11   4  -5  152.55   23.47
  11  -4   5  124.07   18.84
  11   4   5  131.01   20.96
 -11  -4  -5  127.48   20.12
 -12  -4  -5   88.20   19.73
  12  -4   5   85.18   17.35
 -12   4  -5   59.05   18.04
  12   4   5   81.71   18.97
  13  -4   5   18.88   12.84
 -13   4  -5   -4.39   12.83
 -13  -4  -5   21.64   16.16
  13   4   5   12.09   13.31
  14  -4   5   45.58   16.95
 -14  -4  -5   28.82   16.34
  14   4   5   15.95   17.08
 -14   4  -5   20.63   15.88
 -15   4  -5   11.08   15.13
  15  -4   5   25.99   15.61
 -15  -4  -5   19.79   16.27
  15   4   5   30.94   17.84
 -16   5   5  133.93   26.44
 -16  -5   5  116.89   26.04
  16   5  -5  100.31   24.34
  16  -5  -5   84.75   24.29
 -15   5   5   -1.62   13.73
  15  -5  -5   -4.12   14.01
 -15  -5   5   10.93   17.27
  15   5  -5   -4.76   14.27
  14   5  -5  268.09   32.40
 -14  -5   5  299.68   32.83
 -14   5   5  272.56   32.52
  14  -5  -5  317.80   32.30
 -13  -5   5   -8.13   13.98
 -13   5   5    6.34   13.45
  13   5  -5   15.21   16.31
  13  -5  -5   -4.57   13.11
  12  -5  -5  228.75   25.81
 -12   5   5  216.11   28.60
  12   5  -5  229.19   28.55
 -12  -5   5  189.51   25.60
 -11  -5   5   91.13   19.07
  11   5  -5   75.83   18.57
  11  -5  -5  105.49   18.85
 -11   5   5   62.34   17.43
 -10   5   5   65.77   16.74
 -10  -5   5   77.00   16.74
  10  -5  -5   66.74   16.17
  10   5  -5   48.40   17.69
  -9  -5   5  114.20   18.36
   9  -5  -5  112.06   17.98
  -9   5   5  119.97   19.79
   9   5  -5  134.01   21.13
  -8   5   5   76.51   14.83
   8   5  -5  107.27   19.00
  -8  -5   5   92.94   17.36
   8  -5  -5  105.76   16.54
  -8   5   5   85.84    9.41
   7   5  -5  282.45   25.75
  -7   5   5  235.30   14.59
  -7  -5   5  257.89   22.52
  -7   5   5  237.11   21.94
   7  -5  -5  247.35   21.44
  -6   5   5   44.53   11.97
   6   5  -5   73.98   14.21
   6  -5  -5   90.01   14.05
  -6  -5   5   75.35   14.18
  -6   5   5   48.59    8.08
   5  -5  -5   15.07    9.69
  -5  -5   5   -9.05    8.11
  -5   5   5   16.47    9.59
  -5   5   5    2.46    5.71
   5   5  -5    7.05   10.89
   4  -5  -5  203.34   17.68
  -4   5   5  229.41   14.11
  -4   5   5  200.32   17.92
   4   5  -5  220.43   10.31
   4   5  -5  233.42   20.97
  -4  -5   5  167.44   17.28
   3  -5  -5   61.96    8.91
  -3  -5   5   53.98   11.05
   3   5  -5   39.85   12.53
  -3   5   5   48.91   11.00
   3  -5  -5   50.01   10.78
   3   5  -5   54.74    6.72
   2   5  -5  302.68   15.00
   2   5  -5  309.50   22.88
   2  -5  -5  309.48   18.06
  -2   5   5  353.58   21.11
   2  -5  -5  346.96   20.31
  -2  -5   5  295.82   19.90
   1  -5  -5   79.71   11.48
  -1   5   5   68.79   12.51
   1  -5  -5   72.27   10.19
  -1  -5   5   81.18    9.13
  -1  -5   5   65.44    9.76
   1   5  -5   73.69   13.93
   0  -5  -5 1083.08   36.58
   0  -5   5 1078.37   38.41
   0   5  -5 1159.96   44.65
   0  -5   5 1122.53   37.37
   0   5   5 1106.37   41.68
   0  -5  -5 1040.71   41.07
  -1  -5  -5    2.20    8.51
   1   5   5    3.31   10.18
  -1  -5  -5   -3.68    6.23
   1  -5   5    0.82    5.57
   1  -5   5    9.15    6.78
  -1   5  -5   10.37   10.61
   2  -5   5  879.64   33.89
  -2  -5  -5  913.62   37.39
  -2  -5  -5  891.95   30.05
   2  -5   5  853.97   30.51
   2   5   5  861.95   36.33
  -2   5  -5  861.96   37.70
  -3   5  -5  572.77   30.03
  -3  -5  -5  592.74   22.50
   3  -5   5  553.70   26.64
  -3  -5  -5  537.38   29.42
   3  -5   5  583.78   21.76
   3   5   5  593.11   28.25
   4  -5   5  393.72   15.39
  -4  -5  -5  374.13   16.67
  -4  -5  -5  369.74   24.52
   4  -5   5  375.09   22.42
  -4   5  -5  372.83   24.68
   4   5   5  363.51   23.15
  -5   5  -5   23.64   11.25
   5  -5   5   25.21    9.75
  -5  -5  -5   15.49   10.37
   5   5   5    8.44    9.82
  -5  -5  -5   27.24    5.88
   5  -5   5   33.35    4.51
  -6  -5  -5   -2.21    4.68
  -6   5  -5    8.92   10.16
  -6  -5  -5    1.89   11.71
   6  -5   5    0.57    8.89
   6   5   5    3.97   11.01
  -7  -5  -5   27.62    6.34
  -7  -5  -5   35.17   13.59
  -7   5  -5   29.64   12.60
   7   5   5   40.64   12.88
   7  -5   5   21.79   11.42
   8   5   5  126.21   19.20
  -8   5  -5  142.36   19.71
   8  -5   5  139.65   19.27
  -8  -5  -5  124.14   10.88
  -8  -5  -5  104.35   18.50
   9  -5   5   14.74   11.77
   9   5   5   -4.92   12.99
  -9  -5  -5  -15.65   11.42
  -9   5  -5   -7.05   12.26
 -10   5  -5   13.71   12.95
  10  -5   5   41.25   14.16
 -10  -5  -5  -13.55   10.72
  10   5   5   11.19   13.50
  11   5   5   28.42   14.68
  11  -5   5   65.09   17.44
 -11   5  -5   52.79   18.25
 -11  -5  -5   53.54   16.53
  12   5   5  436.43   34.20
  12  -5   5  400.17   31.46
 -12  -5  -5  452.42   37.13
 -12   5  -5  432.54   36.30
 -13  -5  -5    6.91   16.08
  13  -5   5   21.96   13.25
  13   5   5   18.00   16.97
 -13   5  -5   17.43   16.77
  14   5   5   94.33   22.25
 -14   5  -5   37.39   18.43
  14  -5   5   68.98   18.55
 -14  -5  -5   93.20   23.12
  15  -5   5  135.33   24.37
 -15   5  -5   64.06   21.01
  15   5   5  129.60   25.72
 -15  -5  -5  119.79   23.49
  15  -6  -5  256.99   32.24
 -15   6   5  240.04   32.85
 -15  -6   5  240.98   31.33
  15   6  -5  255.26   32.83
  14  -6  -5   20.48   16.64
 -14   6   5   24.19   17.86
  14   6  -5   42.94   20.72
 -14  -6   5   12.68   17.82
 -13  -6   5  173.08   26.74
  13  -6  -5  231.68   29.00
 -13   6   5  214.58   29.09
  13   6  -5  252.14   31.76
  12   6  -5    5.47   15.23
 -12  -6   5   20.39   14.90
  12  -6  -5    1.40   13.91
 -12   6   5    2.29   13.79
 -11  -6   5   72.20   18.36
 -11   6   5  132.19   22.17
  11  -6  -5  131.55   21.94
  11   6  -5  141.25   23.64
 -10   6   5   32.19   14.07
  10   6  -5   19.60   16.90
  10  -6  -5   33.70   14.90
 -10  -6   5   34.07   15.99
  -9  -6   5   69.33   16.30
  -9   6   5   72.37   16.17
   9   6  -5   65.50   18.56
   9  -6  -5  110.58   18.29
   8   6  -5   33.57   15.64
  -8  -6   5   20.44   12.50
   8  -6  -5   49.66   16.17
  -8   6   5   12.47   11.00
  -7   6   5   10.04   10.20
  -7   6   5   -0.45    6.27
  -7  -6   5    7.10   12.29
   7  -6  -5   12.75   13.22
   7   6  -5   11.28   13.75
   6  -6  -5   89.50   15.50
   6   6  -5  106.42   18.98
  -6   6   5  153.90   12.44
  -6  -6   5  111.15   17.10
  -6   6   5  109.83   17.25
   5  -6  -5  330.64   23.11
  -5  -6   5  373.68   25.12
  -5   6   5  349.59   17.60
  -5   6   5  350.27   24.82
  -5  -6   5  351.49   12.61
   5   6  -5  346.41   27.29
   4   6  -5   -3.62   11.51
  -4  -6   5    0.02    8.57
  -4   6   5    4.61    9.63
  -4  -6   5   14.44    4.36
  -4   6   5    1.61    5.63
   4  -6  -5   -1.10    9.05
   3   6  -5  679.07   37.41
  -3  -6   5  742.40   24.95
   3  -6  -5  779.02   29.71
  -3  -6   5  731.33   33.07
   3  -6  -5  677.75   30.63
  -3   6   5  654.80   33.00
  -2  -6   5   35.57    6.73
   2  -6  -5   22.24   10.05
  -2   6   5   19.59   10.00
  -2  -6   5   38.35   10.33
   2  -6  -5   14.38    7.75
   2   6  -5   19.13   12.70
  -1  -6   5 2003.53   59.95
  -1  -6   5 2093.53   65.69
   1  -6  -5 1949.99   61.92
   1  -6  -5 2065.05   66.06
  -1   6   5 1952.61   67.92
   1   6  -5 1983.66   70.30
   0  -6  -5   24.03    9.66
   0  -6   5   16.86    8.05
   0   6  -5   17.40   12.16
   0  -6  -5   11.78    7.31
   0   6   5   19.55   12.05
   0  -6   5   16.21    7.17
  -1   6  -5  758.63   36.94
   1   6   5  796.18   34.88
  -1  -6  -5  798.40   28.83
  -1  -6  -5  683.73   33.43
   1  -6   5  750.52   30.65
   1  -6   5  773.66   29.95
  -2  -6  -5   18.24    7.08
  -2   6  -5   12.25   12.74
   2  -6   5   10.16    7.68
  -2  -6  -5   16.73    9.93
   2   6   5    8.65   10.79
   2  -6   5    6.50    6.42
   3  -6   5  193.38   12.48
  -3  -6  -5  188.32   12.81
   3   6   5  203.82   20.71
  -3  -6  -5  176.92   20.31
  -3   6  -5  168.20   19.60
   3  -6   5  156.09   16.14
   4   6   5   30.15   13.32
  -4   6  -5   11.63   11.81
   4  -6   5   13.96    5.10
  -4  -6  -5    9.56   10.93
   4  -6   5   38.32   10.71
  -4  -6  -5   19.83    6.28
   5  -6   5   -7.21    9.53
  -5  -6  -5   -7.96    4.58
   5   6   5   -3.12   12.21
  -5   6  -5    5.25   11.32
  -5  -6  -5   -7.66    9.85
   5  -6   5   -0.61    3.21
  -6  -6  -5  -17.52   11.36
  -6   6  -5    8.87   11.48
  -6  -6  -5   -1.20    5.00
   6  -6   5   -9.59    8.94
   6   6   5   -4.87   11.34
  -7  -6  -5    1.41   12.03
   7  -6   5   20.48   11.55
  -7   6  -5   -0.31   12.27
   7   6   5    4.08   12.09
   8   6   5   -4.72   14.21
  -8  -6  -5    2.29   12.54
  -8   6  -5   29.13   14.22
   8  -6   5   36.58   13.09
  -9   6  -5   17.46   14.61
  -9  -6  -5   10.54   13.01
   9   6   5   38.80   16.22
   9  -6   5   22.86   12.82
 -10  -6  -5   11.02   13.37
 -10   6  -5   60.61   17.38
  10   6   5   36.52   14.88
  10  -6   5   22.04   13.33
 -11   6  -5  536.67   38.56
  11  -6   5  580.08   36.45
 -11  -6  -5  480.14   37.42
  11   6   5  597.11   38.76
 -12  -6  -5   34.17   18.24
  12   6   5   41.09   18.95
  12  -6   5   49.44   17.75
 -12   6  -5   34.39   17.16
 -13   6  -5  331.60   38.95
  13   6   5  376.78   34.61
  13  -6   5  357.91   32.03
 -13  -6  -5  361.16   37.40
  14  -6   5   24.49   17.31
 -14   6  -5   47.21   20.30
  14   6   5   16.83   18.28
 -14  -6  -5   16.01   18.53
 -15   7   5   21.28   18.66
  15   7  -5   49.37   21.14
  15  -7  -5    5.97   19.58
 -15  -7   5    1.20   16.06
 -14  -7   5    4.08   17.91
  14   7  -5   15.41   18.15
  14  -7  -5    6.41   16.64
 -14   7   5    5.47   14.88
  13  -7  -5  121.55   24.53
 -13  -7   5   61.13   19.70
 -13   7   5   61.81   20.84
  13   7  -5   94.75   23.79
  12   7  -5  118.90   25.28
 -12  -7   5   50.85   18.65
 -12   7   5   73.12   20.26
  12  -7  -5  119.86   23.72
 -11   7   5   -9.67   11.70
 -11  -7   5    3.20   14.09
  11   7  -5   41.95   18.25
  11  -7  -5   22.71   15.47
 -10   7   5  237.90   28.00
 -10  -7   5  212.33   26.97
  10  -7  -5  277.01   28.07
  10   7  -5  276.41   31.59
  -9  -7   5  109.68   21.25
   9   7  -5   99.18   21.16
   9  -7  -5  128.41   21.66
  -9   7   5  113.53   20.61
  -8   7   5   82.98   16.77
   8   7  -5  107.43   21.14
   8  -7  -5   74.23   16.62
  -8  -7   5   85.00   17.47
  -7  -7   5   85.38   17.87
   7  -7  -5   74.20   15.99
   7   7  -5   58.21   18.82
  -7   7   5   49.42   13.92
  -6   7   5  194.28   14.47
  -6  -7   5  176.70   22.31
  -6   7   5  152.62   19.72
   6  -7  -5  207.48   21.58
   6   7  -5  155.01   22.73
  -5   7   5  197.83   14.60
   5   7  -5  196.69   24.00
  -5  -7   5  165.33   20.51
  -5   7   5  186.33   21.71
   5  -7  -5  165.04   19.37
  -4  -7   5  305.82   24.09
  -4  -7   5  356.16   15.21
   4   7  -5  387.22   30.48
  -4   7   5  369.87   27.65
   4  -7  -5  356.06   24.55
  -3  -7   5   18.39    6.31
   3  -7  -5    4.22   11.42
  -3   7   5   21.89   11.88
   3  -7  -5   -0.09    7.93
  -3  -7   5   18.27    9.89
   3   7  -5   28.98   16.10
   2   7  -5  452.98   31.14
  -2  -7   5  361.26   24.47
   2  -7  -5  426.02   23.71
   2  -7  -5  429.19   23.84
  -2   7   5  415.67   27.11
  -2  -7   5  427.76   19.70
  -1  -7   5   -2.52    7.52
  -1  -7   5   -9.52    6.29
   1  -7  -5   -0.02    8.26
  -1   7   5    9.58   12.97
   1  -7  -5    1.56    8.17
   1   7  -5   -6.09   13.10
   0   7  -5  478.09   32.16
   0   7   5  481.51   31.15
   0  -7  -5  495.88   24.23
   0  -7   5  529.32   24.34
   0  -7  -5  480.14   27.90
   0  -7   5  515.20   25.39
  -1  -7  -5    1.01    7.21
  -1  -7  -5   -7.80    8.00
  -1   7  -5   13.05   14.04
   1   7   5   -6.08   12.86
   1  -7   5   14.03    7.46
   1  -7   5   -8.73    7.37
   2  -7   5   40.83   11.60
  -2   7  -5   18.99   13.98
   2   7   5   31.15   15.22
   2  -7   5   33.37    8.36
  -2  -7  -5   34.86    8.68
  -2  -7  -5   31.13   12.36
   3  -7   5  107.82   16.00
   3   7   5   93.97   18.36
  -3   7  -5  103.76   18.45
  -3  -7  -5   91.24   10.65
  -3  -7  -5   92.48   16.27
   3  -7   5   90.92   10.19
  -4  -7  -5   15.02    6.83
  -4   7  -5   23.48   13.73
  -4  -7  -5    2.62   12.76
   4   7   5   18.17   13.87
   4  -7   5    9.77    5.30
   4  -7   5   12.39   10.15
   5  -7   5  597.22   33.55
   5   7   5  614.75   35.99
  -5  -7  -5  608.37   36.41
  -5  -7  -5  635.06   23.45
  -5   7  -5  635.26   36.88
  -6  -7  -5    4.87   13.75
   6  -7   5   17.41   12.37
  -6   7  -5   17.18   13.40
   6   7   5   31.48   16.47
   7   7   5   36.46   17.42
  -7  -7  -5   50.57   15.98
  -7   7  -5   49.21   15.64
   7  -7   5   55.42   14.86
   8   7   5   15.11   13.97
  -8   7  -5   18.39   13.47
  -8  -7  -5   18.46   14.14
   8  -7   5   12.63   11.63
  -9  -7  -5   89.10   19.66
   9  -7   5   59.19   16.23
   9   7   5   90.37   20.51
  -9   7  -5   87.11   19.90
  10  -7   5   55.98   17.72
 -10  -7  -5   70.90   18.99
 -10   7  -5   15.61   14.74
  10   7   5   41.17   18.78
 -11   7  -5   -8.76   13.31
  11   7   5   -5.92   15.70
  11  -7   5   -5.65   11.56
 -11  -7  -5   28.52   16.69
  12   7   5   44.23   18.58
  12  -7   5   49.68   17.30
 -12  -7  -5   59.35   20.11
 -12   7  -5   61.42   19.66
  13   7   5   55.96   21.36
 -13   7  -5   69.44   21.60
 -13  -7  -5   54.06   20.55
  13  -7   5   67.16   21.21
 -14  -7  -5   55.70   23.14
 -14   7  -5   52.14   20.93
  14  -7   5   69.90   21.05
  14   7   5   41.21   18.91
 -14  -8   5    8.04   17.12
  14   8  -5   28.68   21.02
 -14   8   5   -4.36   14.36
  14  -8  -5   -1.61   16.45
 -13  -8   5    1.27   15.33
  13  -8  -5  -13.28   15.08
 -13   8   5    0.39   15.18
  13   8  -5   -8.89   17.28
 -12   8   5   16.01   15.53
 -12  -8   5   14.52   16.03
  12   8  -5   -0.69   17.45
  12  -8  -5  -11.78   14.81
 -11   8   5   10.36   13.74
 -11  -8   5    5.12   16.53
  11  -8  -5   16.29   17.70
  11   8  -5   20.82   18.34
 -10   8   5  116.92   22.38
  10  -8  -5  155.41   23.30
 -10  -8   5   92.38   20.50
  10   8  -5  190.49   27.66
  -9  -8   5    2.53   14.72
   9  -8  -5    3.91   13.33
  -9   8   5   10.83   14.18
   9   8  -5  -12.77   17.30
  -8  -8   5  457.70   36.19
   8   8  -5  433.65   38.84
   8  -8  -5  485.20   32.43
  -8   8   5  432.35   31.89
   7  -8  -5   -6.55   11.64
  -7  -8   5    5.31   13.83
  -7   8   5   12.29   13.18
   7   8  -5   13.67   16.74
   6   8  -5  263.45   29.27
  -6   8   5  205.82   23.38
   6  -8  -5  202.51   22.82
  -6  -8   5  189.79   23.35
  -5   8   5   14.39   13.60
   5   8  -5    1.15   16.46
  -5   8   5   25.21    7.98
  -5  -8   5   13.07   11.73
   5  -8  -5   37.06   13.90
  -4  -8   5  122.66   17.72
  -4  -8   5  142.52   16.67
   4  -8  -5  110.68   13.36
   4  -8  -5   95.33   16.46
  -4   8   5   93.33   17.97
   4   8  -5  130.99   24.73
   3   8  -5   66.65   19.75
   3  -8  -5   78.37   12.73
  -3   8   5   99.89   19.25
  -3  -8   5   80.33   15.37
   3  -8  -5   70.16   14.14
  -3  -8   5   68.02    9.31
   2  -8  -5   30.05   12.43
   2   8  -5   45.98   17.79
  -2  -8   5   32.04    8.36
  -2   8   5   27.72   14.16
   2  -8  -5   42.25   11.38
  -2  -8   5   46.01   12.37
   1  -8  -5   23.43   10.66
   1  -8  -5    2.45    8.97
  -1   8   5    7.28   13.11
   1   8  -5   32.87   18.50
  -1  -8   5   13.00    8.43
  -1  -8   5   17.65    9.63
   0   8   5   19.83   16.00
   0  -8  -5   13.82    9.45
   0  -8   5   26.34    9.57
   0  -8  -5    2.64   10.01
   0  -8   5   29.88    9.75
   0   8  -5   23.94   16.18
   1  -8   5    1.94    9.01
  -1  -8  -5   -5.02    8.78
   1  -8   5    2.87    7.05
  -1  -8  -5    4.15    8.48
   1   8   5    6.46   13.59
  -1   8  -5   27.94   16.40
  -2  -8  -5  191.55   22.56
  -2  -8  -5  161.23   14.86
   2  -8   5  197.65   16.07
  -2   8  -5  176.37   23.62
   2   8   5  154.73   21.68
   2  -8   5  230.98   19.88
   3  -8   5  284.64   23.19
  -3   8  -5  366.66   30.36
   3  -8   5  281.07   17.26
  -3  -8  -5  254.22   16.97
  -3  -8  -5  303.82   27.69
   3   8   5  238.82   26.42
  -4  -8  -5  335.69   28.40
   4  -8   5  298.42   23.48
  -4   8  -5  327.94   29.69
  -4  -8  -5  289.87   16.89
   4   8   5  328.19   31.75
  -5   8  -5   43.17   16.19
   5   8   5   37.08   18.23
   5  -8   5   47.78   15.03
  -5  -8  -5   27.32   14.35
  -6  -8  -5  424.35   33.04
   6  -8   5  436.93   29.28
   6   8   5  396.23   32.17
  -6   8  -5  422.07   33.71
   7  -8   5    3.95   12.57
  -7   8  -5    9.38   13.32
  -7  -8  -5   27.55   15.95
   7   8   5   10.74   14.85
   8  -8   5  264.45   27.75
  -8  -8  -5  279.71   30.74
   8   8   5  308.11   32.23
  -8   8  -5  257.68   29.73
  -9   8  -5    1.42   14.96
   9   8   5   39.40   17.46
   9  -8   5    0.92   12.08
  -9  -8  -5   15.32   16.67
  10  -8   5   21.10   14.46
 -10  -8  -5   17.05   15.94
 -10   8  -5    2.19   14.76
  10   8   5   23.57   16.28
 -11   8  -5    4.43   17.51
  11  -8   5   10.70   15.56
  11   8   5   -8.20   15.99
 -11  -8  -5    5.97   15.07
 -12   8  -5   15.59   18.53
 -12  -8  -5   -3.89   18.12
  12  -8   5    2.53   13.64
  12   8   5   -0.66   17.50
 -13  -8  -5    2.61   16.89
  13   8   5   13.68   18.89
 -13   8  -5  -15.41   16.35
  13  -8   5   10.85   15.64
  13  -9  -5   -4.57   16.30
 -13  -9   5   16.10   17.79
 -13   9   5   -8.19   13.87
  12  -9  -5   59.01   20.80
 -12   9   5   27.97   16.39
  12   9  -5   35.40   21.85
 -12  -9   5   32.91   20.42
  11   9  -5  111.24   26.05
  11  -9  -5  114.52   22.87
 -11  -9   5  111.65   23.73
 -11   9   5   96.75   21.46
 -10  -9   5   57.12   19.52
 -10   9   5  121.34   23.92
  10   9  -5  109.90   25.66
  10  -9  -5  132.21   24.43
   9  -9  -5  124.99   22.52
  -9  -9   5   90.25   21.45
  -9   9   5  111.14   22.67
   9   9  -5  140.09   28.35
  -8  -9   5   17.61   14.17
   8  -9  -5    7.70   16.61
  -8   9   5    2.82   13.69
   8   9  -5  -22.21   18.36
   7  -9  -5  270.13   28.63
  -7  -9   5  273.05   30.44
   7   9  -5  229.76   30.14
  -7   9   5  202.61   25.50
   6   9  -5   20.68   19.04
  -6  -9   5    4.68   14.18
   6  -9  -5   16.00   13.94
  -6   9   5   10.36   13.61
  -5  -9   5  229.26   26.51
  -5   9   5  250.47   26.65
   5  -9  -5  251.78   25.81
   5   9  -5  257.22   32.12
   4  -9  -5   73.43   12.56
   4   9  -5   82.54   22.33
   4  -9  -5   92.01   18.27
  -4  -9   5   58.96   15.27
  -4   9   5   61.46   17.25
  -3  -9   5  220.40   23.45
   3  -9  -5  278.23   24.94
  -3   9   5  244.45   27.11
   3   9  -5  254.61   31.69
   3  -9  -5  229.56   19.15
   2  -9  -5   29.16   13.15
  -2   9   5   34.00   17.59
   2  -9  -5   44.21   11.43
  -2  -9   5   23.39    9.14
   2   9  -5   50.57   19.37
  -2  -9   5   32.12   12.56
   1  -9  -5   37.81   12.85
  -1  -9   5   39.71   10.43
   1  -9  -5   37.73   12.54
  -1   9   5   21.95   15.43
  -1  -9   5   23.95   10.93
   1   9  -5   27.28   17.73
   0  -9   5   16.59    9.62
   0  -9  -5   -5.84    9.97
   0   9   5   -0.95   15.94
   0  -9  -5   -6.20    9.22
   0   9  -5   28.78   17.79
   0  -9   5   14.78    9.28
   1   9   5   46.83   17.19
  -1  -9  -5   36.19   11.02
  -1   9  -5   40.81   18.25
   1  -9   5   62.53   12.77
   1  -9   5   68.39   12.58
  -1  -9  -5   59.43   15.02
   2  -9   5   39.12   12.20
   2   9   5   17.24   15.93
  -2   9  -5   16.62   16.76
   2  -9   5   23.70    9.01
  -2  -9  -5   16.13   12.71
  -2  -9  -5   20.82    9.52
  -3  -9  -5  156.54   14.42
  -3   9  -5  157.56   25.81
  -3  -9  -5  125.09   20.80
   3  -9   5  171.92   19.96
   3   9   5  162.94   25.46
  -4  -9  -5   20.94   13.72
   4  -9   5   66.02   15.47
   4   9   5   49.58   18.16
  -4   9  -5   65.02   19.42
  -5  -9  -5   67.95   18.78
  -5   9  -5   67.37   19.06
   5   9   5   58.80   20.68
   5  -9   5   57.36   14.76
  -6  -9  -5   -1.28   12.33
   6  -9   5    0.74   11.12
  -6   9  -5   12.16   14.86
   6   9   5   -2.74   15.37
  -7   9  -5  207.83   27.65
  -7  -9  -5  212.93   28.57
   7  -9   5  178.78   24.42
   7   9   5  214.13   29.11
  -8   9  -5   12.90   15.70
   8   9   5   28.58   17.46
  -8  -9  -5   27.11   15.01
   8  -9   5   50.89   16.06
   9   9   5  253.42   33.06
   9  -9   5  219.51   26.86
  -9  -9  -5  313.99   35.28
  -9   9  -5  197.76   29.39
  10  -9   5    7.52   14.81
 -10   9  -5   12.73   16.60
 -10  -9  -5    9.71   15.38
  10   9   5   28.49   19.98
  11  -9   5   35.25   18.19
 -11   9  -5   39.95   21.03
 -11  -9  -5   29.84   18.77
  11   9   5   39.55   20.04
 -12   9  -5    4.70   18.31
  12  -9   5   -1.28   17.10
 -11 -10   5   -6.01   18.66
  11 -10  -5    8.08   19.70
 -11  10   5    7.71   15.72
  11  10  -5  -11.38   19.84
 -10 -10   5   54.79   21.58
  10 -10  -5   18.98   17.80
 -10  10   5   20.08   17.45
  10  10  -5   20.43   24.24
  -9 -10   5   11.62   16.01
   9 -10  -5  -30.39   16.15
  -9  10   5  -14.32   11.73
   9  10  -5    4.31   20.35
  -8 -10   5    3.97   16.57
   8  10  -5  -11.90   21.56
  -8  10   5   -9.33   11.56
   8 -10  -5  -10.26   15.50
   7 -10  -5   21.98   16.71
   7  10  -5   25.44   21.66
  -7 -10   5   58.32   20.11
  -7  10   5    9.80   14.36
  -6 -10   5   19.36   16.52
  -6  10   5   17.43   16.32
   6  10  -5   47.80   22.67
   6 -10  -5   46.51   16.40
   5 -10  -5    7.42   14.65
  -5  10   5   17.60   14.83
  -5 -10   5    4.47   13.56
   5  10  -5  -19.43   18.42
   4  10  -5   90.38   26.59
   4 -10  -5  106.38   19.77
  -4  10   5   86.18   20.90
  -4 -10   5  111.72   19.91
   3 -10  -5   87.77   14.71
  -3 -10   5  107.49   18.98
   3  10  -5   74.47   22.84
  -3  10   5   88.46   21.75
   3 -10  -5  103.16   18.74
   2 -10  -5    9.79    9.75
   2 -10  -5   -7.08   11.31
  -2 -10   5  -11.61    8.79
  -2  10   5   -7.20   15.23
   2  10  -5  -18.09   16.67
  -1  10   5  223.33   27.23
  -1 -10   5  245.78   22.85
   1 -10  -5  247.66   23.17
   1  10  -5  205.20   29.90
  -1 -10   5  225.13   19.28
   1 -10  -5  248.26   22.33
   0 -10  -5   27.82   11.85
   0 -10   5   41.51   12.08
   0  10  -5    8.09   18.85
   0 -10   5   15.12   10.27
   0  10   5   24.38   17.32
   0 -10  -5   45.63   14.67
  -1  10  -5  157.04   27.48
   1  10   5  208.61   28.47
   1 -10   5  195.98   19.81
  -1 -10  -5  182.34   17.87
  -1 -10  -5  175.28   22.45
   1 -10   5  196.99   20.17
  -2  10  -5   10.73   17.49
  -2 -10  -5   53.90   14.81
   2 -10   5   59.28   14.12
   2  10   5   53.05   20.95
  -3 -10  -5   23.44   12.37
  -3  10  -5   -8.75   16.17
   3  10   5  -14.88   15.39
   3 -10   5    6.02   10.44
   4  10   5   67.05   22.98
   4 -10   5  150.98   20.58
  -4  10  -5   94.81   24.01
  -4 -10  -5   95.74   20.65
  -5 -10  -5  110.82   21.92
   5 -10   5  129.69   19.59
   5  10   5  151.68   26.95
  -5  10  -5  139.27   25.42
  -6  10  -5   16.52   17.24
   6  10   5   18.21   18.34
  -6 -10  -5    6.66   14.13
   6 -10   5   22.31   15.13
   7 -10   5   27.14   15.67
  -7 -10  -5   11.25   14.57
  -7  10  -5   42.05   18.70
   7  10   5    8.78   17.64
   8  10   5   84.82   22.89
  -8 -10  -5   64.88   21.38
  -8  10  -5   71.32   22.65
   8 -10   5   57.92   19.44
   9  10   5   26.94   21.52
  -9 -10  -5   20.00   16.42
   9 -10   5    8.69   14.43
  -9  10  -5   15.77   18.09
  10  10   5   49.74   22.99
 -10  10  -5   22.52   20.19
  10 -10   5   30.35   17.25
 -10 -10  -5   17.80   17.31
   9 -11  -5   13.06   16.95
   9  11  -5   10.30   23.84
  -9  11   5   -1.46   15.31
  -9 -11   5   -5.75   18.28
  -8  11   5   -9.22   13.48
  -8 -11   5    0.36   17.33
   8 -11  -5  -16.78   17.00
   8  11  -5  -14.20   24.30
   7 -11  -5    9.91   15.59
   7  11  -5   10.89   25.45
  -7  11   5   26.48   17.41
  -7 -11   5   21.82   18.26
  -6  11   5   26.64   18.08
   6  11  -5   42.45   23.81
   6 -11  -5   17.38   17.04
  -6 -11   5   40.39   17.21
  -5 -11   5   28.70   16.42
  -5  11   5   11.06   17.97
   5 -11  -5   25.53   15.31
   5  11  -5   15.88   21.71
  -4  11   5   95.20   23.37
   4  11  -5   75.90   25.10
  -4 -11   5   88.65   19.21
   4 -11  -5   77.14   17.66
  -3  11   5   21.25   18.60
  -3 -11   5   12.69   11.62
   3  11  -5   39.93   22.47
   3 -11  -5   10.34   12.66
  -2 -11   5   98.86   18.60
   2 -11  -5   76.11   15.00
   2  11  -5   55.78   23.43
  -2  11   5   68.50   20.92
   2 -11  -5   92.04   17.84
   1  11  -5    6.59   20.19
   1 -11  -5   14.83   12.36
  -1 -11   5   24.04   12.42
   1 -11  -5   19.99   12.25
  -1  11   5   -5.11   16.11
   0  11  -5  167.33   30.66
   0  11   5  135.59   25.00
   0 -11   5  157.03   19.84
   0 -11   5  166.01   19.05
   0 -11  -5  149.54   21.52
   0 -11  -5  170.07   19.16
  -1  11  -5  119.96   26.38
  -1 -11  -5  129.35   21.45
   1 -11   5  168.16   19.56
   1  11   5  157.91   28.58
  -2 -11  -5  107.47   19.35
   2  11   5  161.98   27.32
  -2  11  -5  169.81   28.82
   2 -11   5  181.68   20.62
   3 -11   5   58.53   16.13
  -3  11  -5   55.28   21.68
   3  11   5   56.53   21.49
  -3 -11  -5   38.93   14.80
   4  11   5   24.45   19.82
   4 -11   5   21.51   14.18
  -4 -11  -5   22.98   14.69
  -4  11  -5   31.15   21.48
   5  11   5  -19.03   16.52
  -5  11  -5   -7.92   16.08
  -5 -11  -5   18.66   14.47
   5 -11   5  -13.07   12.74
  -6 -11  -5    9.32   15.92
  -6  11  -5   -8.88   16.30
   6 -11   5   28.23   14.17
   6  11   5  -11.13   18.35
   7 -11   5   50.94   18.20
   7  11   5   19.33   22.71
  -7 -11  -5   25.15   17.51
  -7  11  -5  -12.79   18.34
  -8  11  -5   -6.16   15.64
   8  11   5  -22.12   17.11
  -8 -11  -5  -16.22   15.43
   8 -11   5   10.62   14.56
  -7 -12   5    8.07   18.17
  -7  12   5    2.60   15.86
   7  12  -5  -25.76   22.25
   7 -12  -5   13.06   19.22
   6  12  -5   -2.30   23.19
  -6 -12   5   -4.92   16.39
   6 -12  -5  -17.08   15.84
  -6  12   5  -27.51   14.74
  -5  12   5   39.07   20.94
   5  12  -5    7.06   27.23
  -5 -12   5   40.69   20.04
   5 -12  -5   48.08   17.66
   4 -12  -5   -6.35   12.78
  -4  12   5  -17.81   14.77
   4  12  -5  -45.65   23.81
  -4 -12   5    5.67   13.05
   3 -12  -5   46.69   16.81
  -3  12   5  -14.85   18.32
  -3 -12   5   26.55   13.37
   3  12  -5   40.46   28.19
  -2  12   5   -9.02   17.07
   2  12  -5    9.25   23.40
   2 -12  -5   -0.55   13.55
  -2 -12   5   -0.18   10.93
  -1  12   5  -11.20   19.34
   1 -12  -5  -24.20   11.22
  -1 -12   5  -13.94    8.81
   1 -12  -5    5.16   11.65
   1  12  -5  -24.85   19.74
   0  12  -5   -5.99   19.82
   0 -12  -5    4.56   11.57
   0  12   5  -14.63   17.56
  -1 -12  -5   43.93   15.63
   1  12   5   44.71   22.34
  -1  12  -5   43.42   23.83
   2 -12   5   18.57   13.60
   2  12   5    2.50   19.78
  -2 -12  -5    8.04   13.94
  -2  12  -5  -16.66   19.29
  -3 -12  -5   43.16   18.11
  -3  12  -5   44.88   25.33
   3  12   5   32.33   23.86
   3 -12   5   57.97   16.02
   4  12   5   24.64   20.88
  -4  12  -5   28.03   21.50
  -4 -12  -5   26.76   15.03
   4 -12   5   29.12   15.34
   5  12   5    8.72   20.95
  -5 -12  -5   24.36   16.91
  -5  12  -5   13.85   20.69
   5 -12   5   26.00   15.30
   6  12   5    5.16   23.26
  -6  12  -5  -22.55   19.24
  -6 -12  -5   -6.65   13.64
   6 -12   5    5.56   14.08
   2  13  -5  -27.07   26.21
  -2  13   5  -14.44   18.54
  -2 -13   5    6.55   19.72
   1  13  -5  -25.50   21.92
  -1  13   5  -45.79   15.47
   0  13   5  -13.53   19.06
   0  13  -5  -17.02   24.86
  -1  13  -5  195.42   34.60
  -1 -13  -5  199.90   26.89
   1  13   5  174.50   33.50
 -17   0   6   -7.30   16.21
 -16   0   6  111.21   23.42
 -15   0   6   -1.53   11.18
  15   0  -6  -18.34   10.87
 -15   0   6    2.75   14.40
 -14   0   6  149.10   19.52
 -14   0   6  147.01   23.60
  14   0  -6  150.57   18.78
  13   0  -6  -16.77    9.69
 -13   0   6   12.24   12.61
 -13   0   6   -5.34   10.03
  12   0  -6    6.36   10.71
 -12   0   6   21.44   11.42
 -12   0   6   -2.63   10.32
  11   0  -6    0.60    8.92
 -11   0   6  -13.92    9.13
 -11   0   6  -20.71    8.86
 -10   0   6  126.07   17.99
 -10   0   6  136.42   16.21
  10   0  -6  210.12   17.68
  -9   0   6   10.41    9.40
  -9   0   6   -6.88    7.52
   9   0  -6   -0.90    7.58
  -8   0   6  384.57   23.09
  -8   0   6  414.40   23.04
   8   0  -6  367.03   20.19
  -7   0   6    9.76    8.66
  -7   0   6   -0.75    7.42
   7   0  -6   -0.99    7.04
  -6   0   6  659.22   28.09
   6   0  -6  654.01   26.40
  -6   0   6  690.10   28.73
  -5   0   6    2.44    7.64
   5   0  -6   -0.29    6.01
  -5   0   6   -0.99    5.61
  -4   0   6  246.44   17.63
  -4   0   6  256.79   13.51
   4   0  -6  238.98   15.03
  -3   0   6   -4.72    3.71
   3   0  -6    3.89    6.12
  -3   0   6    2.17    7.99
  -2   0   6  298.40   15.98
   2   0  -6  316.01   11.46
   2   0  -6  305.13   14.93
   1   0  -6    1.85    5.32
   1   0  -6   -6.23    2.33
   1   0  -6   -3.09    1.65
  -1   0   6    7.78    7.06
   0   0  -6  472.33   13.76
   0   0  -6  436.61   18.48
   0   0   6  448.50   13.81
   0   0   6  439.90   19.35
  -1   0  -6   -1.95    5.41
  -1   0  -6    4.56    3.07
   1   0   6   12.96    6.41
   2   0   6 2359.40   71.29
  -2   0  -6 2467.46   69.66
  -2   0  -6 2438.43   70.43
  -3   0  -6    1.29    4.70
  -3   0  -6   -1.10    6.34
  -3   0  -6   -2.22    6.28
  -4   0  -6 1253.13   42.03
  -4   0  -6 1235.35   42.45
  -4   0  -6 1203.57   41.44
  -5   0  -6    4.38    6.24
  -5   0  -6    0.58    6.86
  -5   0  -6    2.14    6.47
  -6   0  -6 1768.86   61.24
  -6   0  -6 1717.46   57.44
  -6   0  -6 1912.59   58.25
  -7   0  -6   -4.60    6.09
  -7   0  -6    0.37    7.99
  -7   0  -6    3.86    8.31
  -8   0  -6  187.40   19.99
  -8   0  -6  177.98   16.30
  -8   0  -6  149.58   15.85
   9   0   6   18.15    8.92
  -9   0  -6   15.65   12.37
  -9   0  -6   14.49    9.45
 -10   0  -6  150.68   20.76
 -10   0  -6  174.23   17.72
  10   0   6  168.18   18.03
  11   0   6   18.55    9.77
 -11   0  -6    3.40   11.35
 -11   0  -6    7.80    9.37
 -12   0  -6   -6.67    8.87
  12   0   6   -4.91    8.79
 -12   0  -6    7.22   12.12
  13   0   6   -0.69    9.39
 -13   0  -6    4.79   12.81
 -13   0  -6   -3.16    9.61
  14   0   6  200.91   21.69
 -14   0  -6  215.69   28.84
  15   0   6    2.42   10.14
 -15   0  -6    0.42   14.46
 -16   0  -6  187.21   30.02
 -17  -1   6   28.20   18.30
  17  -1  -6  -22.00   13.32
 -17   1   6   12.98   16.09
  16  -1  -6  -16.92   12.27
 -16   1   6  -17.09   12.20
 -16  -1   6   -5.41   12.93
 -16  -1   6    4.53   14.92
  15  -1  -6   -7.04   11.96
 -15   1   6    0.59   13.31
 -15  -1   6    8.23   12.48
 -15  -1   6   -6.78   13.08
  14   1  -6   65.74   13.56
  14  -1  -6   60.28   15.59
 -14  -1   6   64.14   17.87
 -14  -1   6   52.97   15.38
 -14   1   6   65.64   19.59
 -14   1   6   71.42   14.08
 -13  -1   6  177.73   24.20
 -13   1   6  208.31   19.57
 -13   1   6  187.91   25.60
 -13  -1   6  203.05   22.29
  13   1  -6  184.07   17.95
  13  -1  -6  203.62   20.30
 -12  -1   6    3.05   10.66
  12  -1  -6   27.43   12.19
 -12   1   6    8.92    9.44
 -12  -1   6   -1.94   12.00
  12   1  -6   10.89    9.14
 -12   1   6   32.37   14.54
  11  -1  -6  554.76   29.93
 -11  -1   6  594.22   32.15
 -11  -1   6  582.63   35.43
 -11   1   6  604.17   35.81
  11   1  -6  541.65   26.71
 -11   1   6  596.63   29.54
 -10   1   6    8.05   10.62
  10  -1  -6    0.45    8.69
  10   1  -6    9.76    8.01
 -10  -1   6    6.59   10.81
 -10   1   6   11.19    8.85
 -10  -1   6    7.66    9.81
   9  -1  -6   36.01    9.86
  -9  -1   6   56.40   12.23
   9   1  -6   58.65    9.94
  -9  -1   6   39.82   11.88
  -9   1   6   45.00   11.53
  -9   1   6   39.21   10.42
  -8  -1   6   70.74   12.93
  -8   1   6   75.98   11.77
  -8   1   6   86.94   13.00
  -8  -1   6   81.37   12.67
   8   1  -6   94.27   10.62
   8  -1  -6   87.44   11.98
   7   1  -6  628.94   24.82
  -7  -1   6  672.63   29.95
  -7  -1   6  664.27   30.25
   7  -1  -6  620.15   26.59
  -7   1   6  601.42   28.91
  -7   1   6  646.37   27.54
   6   1  -6   43.89    7.91
  -6  -1   6   40.31    8.33
  -6  -1   6   33.01    9.50
   6  -1  -6   22.60    8.81
  -6   1   6   31.67    8.35
  -6   1   6   31.14    8.57
   5  -1  -6   11.43    7.56
  -5   1   6   15.38    7.53
  -5  -1   6    9.28    9.53
  -5   1   6   15.64    6.65
   5   1  -6   17.58    6.02
   5   1  -6   11.67    6.77
  -4  -1   6   65.37   10.68
   4   1  -6   63.89    8.73
  -4   1   6   66.64   10.25
   4   1  -6   59.32    7.48
  -4   1   6   65.42    8.05
   4  -1  -6   66.58    9.58
  -3   1   6  210.52   15.64
  -3   1   6  204.82   11.34
  -3  -1   6  175.66   15.55
   3   1  -6  200.78   12.18
   3   1  -6  187.54   11.73
   3  -1  -6  222.05   14.10
  -2   1   6   19.82    3.80
   2   1  -6   13.90    6.09
  -2   1   6   19.42    6.82
   2   1  -6   25.63    5.34
   2  -1  -6    8.94    6.56
  -2  -1   6   25.24    7.55
   1  -1  -6   20.08    6.65
   1   1  -6    5.68    4.83
  -1   1   6   12.90    6.60
  -1  -1   6    4.02    6.55
  -1   1   6   10.62    2.08
   1   1  -6    1.36    5.23
   1  -1  -6   16.91    2.75
   0   1   6  261.39    8.59
   0   1   6  251.54    8.76
   0   1  -6  264.09   13.86
   0   1  -6  247.29   11.52
   0  -1   6  245.86   15.37
   0  -1  -6  247.54   13.95
   0   1   6  250.23   15.46
  -1   1  -6  357.72   17.45
   1  -1   6  329.68   17.03
  -1  -1  -6  350.34   18.44
  -1   1  -6  379.25   14.93
   1   1   6  350.84   13.06
  -1  -1  -6  332.60   16.52
   2  -1   6  774.41   29.27
  -2   1  -6  851.74   30.66
  -2  -1  -6  841.00   31.19
  -2  -1  -6  822.52   27.42
  -2  -1  -6  842.36   29.08
  -2   1  -6  860.70   28.74
  -3   1  -6 1382.96   44.76
   3  -1   6 1418.06   43.67
  -3  -1  -6 1376.00   43.87
  -3   1  -6 1347.50   45.12
  -3  -1  -6 1335.83   45.38
  -3  -1  -6 1320.25   42.67
  -4  -1  -6    2.09    7.49
   4  -1   6   12.59    6.39
  -4  -1  -6    5.47    6.31
  -4   1  -6    8.36    7.27
  -4   1  -6   52.53   10.10
  -4  -1  -6   14.19    6.76
  -5   1  -6  877.91   35.02
  -5  -1  -6  876.29   34.00
  -5  -1  -6  839.59   32.23
  -5   1  -6  894.47   34.02
  -5   1  -6  875.93   31.49
  -5  -1  -6  866.79   34.16
  -6  -1  -6  109.28   12.04
  -6   1  -6  141.61   12.62
  -6  -1  -6  135.25   14.29
  -6   1  -6  134.90   15.52
  -6  -1  -6  126.44   13.75
  -6   1  -6  126.61   14.33
  -7   1  -6  193.66   19.44
  -7  -1  -6  212.93   18.71
  -7  -1  -6  182.88   16.87
  -7   1  -6  182.46   14.23
  -7   1  -6  168.15   16.92
  -7  -1  -6  196.28   15.70
  -8  -1  -6   11.41   10.09
  -8   1  -6   11.83    9.06
  -8  -1  -6   11.91    8.23
  -8  -1  -6    1.17    8.11
  -8   1  -6   -0.71    6.05
   8  -1   6    3.22    7.11
   9   1   6   16.64    8.82
   9  -1   6   -8.89    7.73
  -9  -1  -6   11.64    9.65
  -9   1  -6    4.14   11.37
  -9   1  -6   14.09    7.73
  -9  -1  -6    0.01   10.59
  10  -1   6  158.71   18.60
 -10  -1  -6  181.80   19.85
  10   1   6  209.54   18.05
 -10   1  -6  169.89   21.63
 -10   1  -6  162.98   15.74
 -10  -1  -6  176.86   23.17
  11  -1   6   27.49   11.95
 -11   1  -6   17.29    9.22
 -11  -1  -6   -0.64    9.51
 -11   1  -6   32.52   15.22
 -11  -1  -6    7.66   11.25
  11   1   6    2.10    8.54
 -12  -1  -6  198.41   21.75
 -12   1  -6  187.50   17.56
  12   1   6  225.14   19.47
  12  -1   6  197.38   21.92
 -12   1  -6  250.91   28.72
 -12  -1  -6  210.43   25.91
  13  -1   6   16.30   10.48
 -13   1  -6   -7.57   12.19
  13   1   6   13.83    9.57
 -13  -1  -6   -0.08   10.28
 -13  -1  -6  -11.85   12.71
 -14  -1  -6   84.77   21.61
  14   1   6   75.49   13.98
 -14   1  -6   67.13   20.48
  14  -1   6   73.85   16.08
 -14  -1  -6   67.06   15.62
 -15   1  -6   66.23   20.38
  15  -1   6   44.69   14.72
 -15  -1  -6   39.20   18.34
 -16   1  -6   42.72   22.05
  16  -1   6   25.46   13.47
 -16  -1  -6   11.67   18.15
  17  -2  -6   26.66   16.79
 -17   2   6   54.86   21.86
 -17  -2   6   24.37   16.15
  17   2  -6   49.63   20.70
  16  -2  -6  -12.75   13.51
 -16   2   6    7.44   15.17
 -16  -2   6  -17.94   12.98
  16   2  -6   17.71   15.82
  15   2  -6  119.44   24.81
  15  -2  -6  133.57   21.10
 -15   2   6  194.02   28.28
 -15  -2   6  122.77   20.60
  14  -2  -6   17.91   14.14
 -14   2   6   26.63   14.55
 -14  -2   6   23.08   13.82
  14   2  -6   22.05   15.89
 -13   2   6  112.82   14.75
 -13   2   6   85.57   19.02
  13  -2  -6  124.07   18.59
 -13  -2   6  146.92   20.69
  13   2  -6   95.80   21.17
  12   2  -6  188.80   23.86
 -12  -2   6  240.60   22.87
 -12   2   6  231.31   19.42
  12   2  -6  230.03   17.79
 -12   2   6  281.79   29.10
  12  -2  -6  230.60   23.34
 -11   2   6   41.93   13.46
  11  -2  -6   55.05   14.66
 -11  -2   6   41.18   13.22
 -11   2   6   49.33   11.07
  11   2  -6   42.67   14.12
  11   2  -6   35.62    9.56
  10   2  -6  385.43   28.26
 -10   2   6  485.89   30.21
 -10  -2   6  396.66   26.38
  10   2  -6  403.71   19.78
 -10   2   6  379.08   22.39
  10  -2  -6  362.81   24.34
  -9   2   6   13.48   10.80
  -9  -2   6    6.95   10.07
  -9   2   6    7.48    7.93
   9  -2  -6   23.01   11.55
   9   2  -6   18.41   10.20
   9   2  -6   12.42    6.78
   8   2  -6   25.69    9.84
  -8   2   6   26.55   10.02
   8  -2  -6   17.78    9.46
  -8   2   6   18.61    8.04
  -8  -2   6   18.51   10.97
   8   2  -6   25.01    6.81
  -7   2   6  407.60   20.51
   7   2  -6  408.64   24.28
  -7   2   6  397.55   23.73
   7   2  -6  380.98   17.49
  -7  -2   6  438.01   24.40
   7  -2  -6  399.51   22.10
   6   2  -6   99.22    9.18
   6   2  -6  105.78   13.40
   6  -2  -6   99.74   12.95
  -6   2   6  100.76   12.76
  -6  -2   6   91.13   12.94
  -6   2   6   88.82   10.86
  -5   2   6  556.95   24.60
   5  -2  -6  547.00   25.03
   5   2  -6  573.61   21.09
  -5   2   6  552.43   24.65
   5   2  -6  513.71   24.44
  -5  -2   6  567.96   26.89
  -4   2   6   34.19    8.17
   4  -2  -6   47.84    9.46
  -4   2   6   41.87    7.62
  -4  -2   6   35.90    9.79
   4   2  -6   41.12    6.54
   4   2  -6   36.10    8.60
  -3   2   6  786.72   29.70
   3  -2  -6  840.46   29.77
   3   2  -6  811.68   26.99
   3   2  -6  769.03   29.38
  -3   2   6  837.88   28.15
  -3  -2   6  779.17   31.95
  -2  -2   6  586.83   24.57
  -2   2   6  548.45   19.58
   2   2  -6  524.26   20.94
   2   2  -6  558.63   22.68
  -2   2   6  484.46   22.02
   2  -2  -6  551.56   22.16
  -1  -2   6 1278.86   42.75
  -1   2   6 1339.96   39.20
  -1   2   6 1287.79   42.56
   1  -2  -6 1334.30   41.35
   1   2  -6 1308.64   41.69
   1   2  -6 1334.25   40.82
   0  -2  -6   88.53   10.03
   0  -2  -6   82.28   11.91
   0   2  -6   79.81    9.20
   0   2  -6   69.37    8.73
   0  -2   6   70.87    9.85
   0   2   6  102.50    8.76
  -1   2  -6  230.54   13.94
  -1  -2  -6  206.02   15.20
  -1  -2  -6  222.58   13.19
   1  -2   6  221.42   14.36
  -1   2  -6  243.03   15.30
   1   2   6  188.97   11.73
  -2  -2  -6   -2.01    7.46
  -2   2  -6    1.06    6.34
   2   2   6   13.69    5.77
   2  -2   6    9.30    6.51
  -2  -2  -6   10.15    5.89
  -2   2  -6   -0.28    6.64
   3   2   6   76.88    9.48
  -3   2  -6  101.64   10.63
  -3  -2  -6  106.73   12.66
   3  -2   6  109.46   10.23
  -3   2  -6   73.39   10.99
  -3  -2  -6  112.65    9.98
   4   2   6  140.34   13.46
  -4  -2  -6  127.39   13.75
  -4   2  -6  126.42   13.25
   4  -2   6  128.64   11.02
  -4   2  -6  125.52   13.70
  -4  -2  -6  138.67   10.86
  -5   2  -6  149.45   15.52
   5  -2   6  168.49   12.38
  -5  -2  -6  170.96   13.90
  -5   2  -6  174.14   15.31
  -5  -2  -6  126.26   15.07
  -5  -2  -6  197.44   15.99
  -6   2  -6  364.71   22.90
  -6   2  -6  360.35   22.12
  -6  -2  -6  384.72   21.24
  -6  -2  -6  339.03   21.28
  -6  -2  -6  346.14   18.52
   6  -2   6  347.52   16.93
  -7  -2  -6   24.38    8.01
  -7   2  -6   12.38   10.68
   7  -2   6   28.85    6.68
   7  -2   6   20.70    8.83
  -7  -2  -6    0.78    9.00
  -7  -2  -6   22.12    9.10
  -8  -2  -6   22.10   10.35
  -8  -2  -6   20.96    8.76
  -8   2  -6   10.57   11.52
  -8  -2  -6  -11.88   10.10
   8  -2   6    2.22    8.27
  -9  -2  -6  152.83   18.62
   9  -2   6  166.37   18.75
  -9   2  -6  132.50   19.01
  -9  -2  -6  182.38   20.55
 -10  -2  -6   18.34   12.34
  10  -2   6    3.61    9.25
 -10   2  -6   -2.12   11.14
 -10  -2  -6    5.54   13.51
  10   2   6    5.59    7.61
 -10   2  -6    6.00    8.09
 -11  -2  -6  587.62   33.66
 -11   2  -6  524.66   35.40
  11   2   6  512.68   26.48
 -11  -2  -6  530.22   35.93
  11  -2   6  554.47   31.54
 -12  -2  -6   24.32   15.20
  12   2   6   23.64    9.96
  12  -2   6   -2.36   10.50
 -12  -2  -6   21.74   12.24
 -12   2  -6   22.23   13.26
  13  -2   6  297.50   25.08
 -13  -2  -6  331.32   28.82
 -13   2  -6  320.14   34.48
 -13  -2  -6  219.05   28.20
  13   2   6  272.27   20.61
 -14   2  -6   -5.19   15.38
 -14  -2  -6   -2.55   13.32
 -14  -2  -6    6.34   12.16
  14  -2   6   16.10   11.92
  15  -2   6   64.27   15.79
 -15  -2  -6   60.00   17.88
 -15   2  -6   55.92   21.53
 -15  -2  -6   37.50   21.20
 -16   2  -6    1.05   17.34
  16   2   6   13.13   15.86
  16  -2   6   33.70   14.93
 -17   3   6   -9.82   14.39
  17  -3  -6   16.53   17.00
 -17  -3   6   45.85   19.00
  17   3  -6   43.47   21.44
  16  -3  -6  120.33   22.64
 -16   3   6  134.79   24.23
  16   3  -6  139.60   26.20
 -16  -3   6  101.77   22.74
 -15   3   6    9.44   14.08
  15  -3  -6  -17.48   12.25
 -15  -3   6   25.10   16.12
  15   3  -6    8.98   14.85
 -14  -3   6  186.99   25.22
 -14   3   6  208.72   27.46
  14   3  -6  230.90   30.28
  14  -3  -6  239.89   25.46
 -13   3   6    9.95   12.71
 -13  -3   6   19.52   13.93
  13  -3  -6    7.32   12.26
  13   3  -6   -0.35   14.82
 -12   3   6  299.68   29.20
  12   3  -6  318.62   29.86
 -12   3   6  276.04   21.60
 -12  -3   6  271.44   27.06
  12  -3  -6  272.20   24.74
  11  -3  -6   37.64   13.74
 -11  -3   6   46.69   14.04
  11   3  -6   51.36    8.92
 -11   3   6   51.28   15.04
 -11   3   6   45.32   10.34
  11   3  -6   41.32   15.25
  10   3  -6    4.51   10.77
 -10   3   6    5.99   10.32
 -10   3   6   -5.38    7.93
  10  -3  -6   10.26   11.32
 -10  -3   6   10.65   11.40
  10   3  -6    2.43    5.94
   9   3  -6   -6.05    9.88
  -9  -3   6   -6.34    9.34
  -9   3   6    1.42    7.58
   9   3  -6   -5.69    5.09
  -9   3   6    3.37   10.72
   9  -3  -6    1.35   11.26
   8   3  -6  112.62   15.78
  -8   3   6  124.53   12.50
   8  -3  -6  131.54   16.03
  -8  -3   6  142.31   17.52
   8   3  -6  135.07   10.32
  -8   3   6  144.73   17.51
  -7  -3   6    3.51    8.85
  -7   3   6    8.03    8.40
  -7   3   6    8.15    7.29
   7   3  -6    7.14    9.66
   7  -3  -6    7.77   10.34
   7   3  -6    1.45    4.69
   6   3  -6  301.95   13.98
  -6   3   6  315.63   17.08
   6   3  -6  296.60   21.44
  -6   3   6  337.88   20.25
   6  -3  -6  308.57   19.95
  -6  -3   6  331.90   21.98
   5   3  -6   80.81   11.87
  -5   3   6   90.41   10.11
   5   3  -6   86.69    7.89
   5  -3  -6  106.88   12.89
  -5   3   6   98.61   11.56
  -5  -3   6   65.93   11.91
   4  -3  -6 2176.16   67.70
  -4  -3   6 2195.68   71.22
  -4   3   6 2245.98   69.70
   4   3  -6 2241.37   71.28
  -4   3   6 2299.76   67.67
   4   3  -6 2355.44   63.34
  -3  -3   6   68.70   11.10
   3  -3  -6   85.04   11.23
  -3   3   6   52.92    8.28
  -3   3   6   60.29    8.80
   3   3  -6   59.92    7.42
   3   3  -6   60.76   10.48
  -2   3   6 2492.55   74.75
   2   3  -6 2550.62   71.04
  -2  -3   6 2539.02   76.31
   2   3  -6 2473.46   76.85
   2  -3  -6 2604.69   73.04
  -2   3   6 2464.47   74.20
   1  -3  -6  105.80   10.97
   1  -3  -6  121.08   12.59
   1   3  -6   96.01   10.07
   1   3  -6  114.27   12.72
  -1   3   6  103.98   10.11
  -1  -3   6   98.71   11.37
   0  -3  -6   -7.09    7.00
   0   3  -6    0.54    6.47
   0  -3  -6   -0.87    6.36
   0   3   6    7.25    6.72
   0  -3   6    2.41    6.45
   0   3  -6    2.56    8.68
  -1   3  -6    7.78    6.86
   1  -3   6   10.83    7.07
   1   3   6    1.82    6.63
  -1  -3  -6    1.61    8.63
  -1  -3  -6    0.38    7.01
  -1   3  -6   -9.35    7.47
   2  -3   6  154.96   13.47
  -2   3  -6  106.91   12.47
  -2  -3  -6  129.92   11.48
   2   3   6  146.69   13.64
  -2  -3  -6  130.19   13.85
  -2   3  -6  150.80   14.18
   3  -3   6  185.46   12.98
  -3  -3  -6  204.29   13.32
   3   3   6  210.92   14.95
  -3   3  -6  232.92   17.04
  -3   3  -6  223.03   17.36
  -3  -3  -6  212.31   17.61
  -4   3  -6   19.78    8.52
  -4  -3  -6   24.24    9.23
  -4   3  -6   27.61    9.57
   4   3   6   16.68    8.57
   4  -3   6   31.51    7.20
  -4  -3  -6   21.38    6.38
  -5   3  -6  426.69   24.02
  -5   3  -6  388.55   22.99
  -5  -3  -6  414.06   25.24
  -5  -3  -6  401.51   18.53
   5   3   6  371.32   22.00
   5  -3   6  417.63   17.19
   6  -3   6    0.67    5.17
  -6  -3  -6    0.52    9.18
  -6  -3  -6    1.43    5.94
   6   3   6    5.61    8.42
   6  -3   6    3.68    7.84
  -6   3  -6    9.98    8.82
  -7   3  -6   16.33    9.96
  -7  -3  -6   16.81    7.00
   7  -3   6   17.03    5.87
  -7  -3  -6    0.79    9.24
   7   3   6    8.48    8.83
   7  -3   6    2.53    8.37
   8  -3   6  829.43   28.10
  -8  -3  -6  823.36   31.89
  -8   3  -6  779.27   40.08
   8  -3   6  788.22   37.83
  -8  -3  -6  896.36   41.38
   8   3   6  781.67   38.40
  -9   3  -6  181.45   22.17
   9   3   6  179.54   22.08
   9  -3   6  209.23   12.98
   9  -3   6  147.23   19.71
  -9  -3  -6  179.63   15.86
  -9  -3  -6  204.72   22.89
 -10  -3  -6  191.20   21.59
  10  -3   6  250.97   24.96
  10   3   6  168.80   22.28
  10   3   6  225.04   16.59
 -10   3  -6  175.20   24.38
 -11  -3  -6   -1.25   11.49
  11  -3   6   10.15   12.50
  11   3   6   13.87    7.93
  11   3   6    3.82   11.57
 -11   3  -6  -20.61    9.58
  12   3   6  138.06   21.85
 -12   3  -6  112.85   21.10
 -12  -3  -6  125.99   20.63
  12  -3   6  143.86   20.26
 -13   3  -6   15.18   14.33
  13  -3   6   20.81   11.98
  13   3   6   22.68   14.46
 -13  -3  -6   19.34   13.81
 -14  -3  -6   67.40   17.62
  14  -3   6   66.32   17.16
  14   3   6   60.92   18.47
 -14   3  -6   64.03   20.53
  15   3   6   15.50   14.36
 -15   3  -6   12.49   15.47
  15  -3   6   20.38   14.83
 -15  -3  -6    9.93   13.52
 -16   4   6   11.70   16.84
  16   4  -6   -8.82   15.83
 -16  -4   6   -7.33   15.76
  16  -4  -6  -20.60   15.01
  15  -4  -6   53.77   20.11
 -15   4   6   67.24   20.25
 -15  -4   6   32.99   18.35
  15   4  -6  121.08   23.86
 -14  -4   6   68.21   17.96
 -14   4   6   41.91   16.57
  14  -4  -6   64.05   19.15
  14   4  -6   94.56   22.41
  13   4  -6   48.26   17.37
  13  -4  -6   28.49   16.03
 -13  -4   6   21.45   15.86
 -13   4   6   51.85   16.20
 -12   4   6  100.76   19.27
  12  -4  -6  132.59   20.96
 -12  -4   6   95.77   18.42
  12   4  -6   97.97   20.04
 -11   4   6   10.82   11.34
  11   4  -6    1.78   12.19
 -11  -4   6   -1.56   12.58
  11  -4  -6  -13.22   11.01
  10  -4  -6  132.62   19.84
 -10   4   6  101.17   18.35
 -10   4   6  133.26   12.76
 -10  -4   6  126.00   19.16
  10   4  -6  134.64   19.76
   9   4  -6   23.21    5.18
   9  -4  -6   30.41   12.60
   9   4  -6   16.20   12.62
  -9  -4   6   15.74   11.86
  -9   4   6   23.93   10.99
  -9   4   6   27.31    8.38
  -8   4   6  779.77   37.13
  -8   4   6  772.12   29.49
   8  -4  -6  783.65   35.81
   8   4  -6  790.96   24.78
   8   4  -6  706.74   38.31
  -8  -4   6  856.58   38.89
  -7   4   6   19.22    7.56
  -7  -4   6   38.75   11.88
   7   4  -6   25.08    4.78
  -7   4   6   16.14    9.01
   7  -4  -6   25.61   11.93
   7   4  -6   10.27   11.22
   6   4  -6  323.47   13.16
  -6  -4   6  340.99   23.27
  -6   4   6  288.90   19.66
   6  -4  -6  288.52   20.69
  -6   4   6  329.13   17.27
   6   4  -6  295.82   21.93
  -5  -4   6  140.65   15.83
   5   4  -6  132.87    8.96
   5   4  -6  125.04   15.27
  -5   4   6  141.33   14.56
   5  -4  -6  144.53   15.39
  -5   4   6  160.86   13.21
  -4  -4   6   14.66    8.91
   4  -4  -6   13.83    9.08
   4   4  -6   22.07   11.06
  -4   4   6   14.20    6.89
   4   4  -6   22.03    5.11
  -4   4   6   14.40    7.93
   3  -4  -6  767.06   30.69
  -3   4   6  728.56   29.93
   3   4  -6  794.14   34.09
  -3   4   6  772.30   29.36
  -3  -4   6  798.93   33.25
   3   4  -6  717.28   26.33
   2   4  -6  618.76   24.98
  -2   4   6  688.77   27.58
  -2  -4   6  639.38   29.45
   2   4  -6  699.59   30.82
   2  -4  -6  696.48   27.84
   2  -4  -6  662.76   27.58
   1  -4  -6  328.88   18.22
   1   4  -6  334.19   17.36
   1  -4  -6  351.06   19.36
   1   4  -6  331.63   21.34
  -1  -4   6  344.82   20.31
  -1   4   6  365.61   19.03
   0  -4   6   14.99    7.71
   0  -4  -6  -13.30    6.75
   0   4  -6    4.65    9.51
   0   4   6    9.22    8.33
   0   4  -6   -3.46    5.59
   0  -4  -6    7.55    6.73
   1  -4   6  428.12   20.47
  -1   4  -6  417.85   21.17
   1   4   6  426.84   21.84
  -1  -4  -6  437.26   23.88
  -1  -4  -6  459.71   20.35
  -1   4  -6  474.76   25.25
  -2   4  -6  274.52   17.97
  -2  -4  -6  252.91   19.22
   2  -4   6  270.91   15.38
  -2   4  -6  266.42   19.00
  -2  -4  -6  272.94   15.59
   2   4   6  262.07   18.30
  -3   4  -6   55.80   11.77
  -3   4  -6   72.86   12.78
  -3  -4  -6   57.96    8.60
   3  -4   6   78.93    8.67
   3   4   6   61.00   11.16
  -3  -4  -6   55.32   11.64
   4   4   6  625.06   28.84
  -4  -4  -6  625.29   23.98
  -4  -4  -6  632.09   30.97
  -4   4  -6  601.75   29.79
   4  -4   6  595.79   22.16
   4  -4   6  630.98   28.96
  -5  -4  -6  150.67   11.74
   5  -4   6  165.66   17.21
  -5   4  -6  160.57   18.07
   5  -4   6  138.31   10.26
  -5  -4  -6  156.79   17.69
   5   4   6  154.25   16.36
  -6   4  -6  245.93   20.87
  -6  -4  -6  275.30   24.09
   6   4   6  283.08   20.31
  -6  -4  -6  276.07   15.46
   6  -4   6  261.65   20.31
   6  -4   6  227.24   11.92
  -7  -4  -6   15.11    7.27
   7  -4   6   12.93    4.89
  -7  -4  -6   -4.39   11.92
   7  -4   6   21.45   10.65
  -7   4  -6   11.66   11.66
   7   4   6   10.07   10.30
   8   4   6   24.18   12.32
  -8   4  -6   25.15   12.36
  -8  -4  -6   17.49    7.25
  -8  -4  -6   -7.59    9.93
   8  -4   6    5.76   10.22
  -9  -4  -6   61.55   10.10
   9   4   6   46.41   14.22
   9  -4   6   30.76   12.94
  -9  -4  -6   37.64   15.76
  -9   4  -6   33.51   13.37
  10  -4   6   46.23   14.20
 -10   4  -6   16.39   13.32
  10   4   6   32.91   15.48
  10   4   6   44.75    8.67
 -10  -4  -6   21.71   12.90
 -11  -4  -6  194.16   24.07
  11  -4   6  214.02   24.19
 -11   4  -6  200.26   25.82
  11   4   6  245.60   27.85
 -12  -4  -6    9.21   14.02
  12   4   6    2.27   13.32
  12  -4   6   19.98   12.96
 -12   4  -6  -11.74   13.84
  13   4   6  175.77   26.63
  13  -4   6  183.46   25.11
 -13   4  -6  121.94   23.53
 -13  -4  -6  201.01   25.17
 -14  -4  -6   25.03   15.11
 -14   4  -6   32.93   17.59
  14   4   6   43.07   17.47
  14  -4   6   15.87   13.26
  15  -4   6   22.65   16.16
  15   4   6   57.27   18.85
 -15  -4  -6   90.07   21.43
 -15   4  -6   42.30   20.93
  16  -5  -6   40.45   20.42
 -16   5   6    7.66   15.78
  16   5  -6   48.55   21.06
 -16  -5   6   37.06   20.57
  15   5  -6   12.11   16.53
 -15  -5   6   11.15   16.42
 -15   5   6    1.06   15.88
  15  -5  -6   24.66   16.57
  14   5  -6    0.99   16.78
 -14  -5   6    1.52   14.24
 -14   5   6   28.01   17.16
  14  -5  -6   12.20   15.52
 -13   5   6  116.57   23.54
  13   5  -6   58.94   18.46
  13  -5  -6   57.10   17.53
 -13  -5   6   58.33   17.87
  12  -5  -6   -4.57   12.78
  12   5  -6   27.90   15.47
 -12  -5   6  -11.85   11.52
 -12   5   6   -0.70   11.81
  11  -5  -6  339.91   28.30
  11   5  -6  413.53   32.17
 -11  -5   6  369.32   30.27
 -11   5   6  394.48   31.14
  10  -5  -6   18.00   13.58
 -10  -5   6   30.44   14.28
  10   5  -6   36.21   16.82
 -10   5   6    4.16   10.82
   9  -5  -6  349.87   28.46
  -9  -5   6  343.34   27.38
  -9   5   6  321.57   26.07
  -9   5   6  334.95   18.26
   9   5  -6  388.78   29.14
  -8   5   6  115.07   16.75
   8   5  -6  100.78   17.73
   8  -5  -6  116.53   17.09
  -8  -5   6  115.66   18.10
  -8   5   6  101.25   11.38
   7   5  -6  322.27   10.99
   7  -5  -6  320.50   23.70
  -7   5   6  300.93   17.62
  -7  -5   6  317.54   24.95
  -7   5   6  319.24   23.98
   7   5  -6  323.35   25.88
  -6  -5   6  343.54   26.16
   6  -5  -6  312.38   22.85
   6   5  -6  359.54   27.23
   6   5  -6  351.82   12.94
  -6   5   6  333.92   23.06
  -6   5   6  345.03   18.15
   5  -5  -6  216.46   18.95
   5   5  -6  258.73   21.78
  -5  -5   6  256.52   21.22
   5   5  -6  245.85   11.42
  -5   5   6  249.64   15.45
  -5   5   6  253.21   19.51
  -4   5   6  108.53   11.12
  -4  -5   6   93.45   14.50
   4  -5  -6   49.47   11.74
   4   5  -6  103.06    8.44
  -4   5   6   75.67   12.53
   4   5  -6  110.24   16.82
  -3  -5   6   13.90    8.44
   3   5  -6   10.21   11.14
  -3   5   6   18.26    8.14
   3   5  -6   10.71    5.06
   3  -5  -6    7.98    8.92
   2   5  -6  272.47   22.47
   2   5  -6  316.00   16.00
  -2  -5   6  313.39   20.55
   2  -5  -6  340.09   21.00
  -2   5   6  319.42   19.18
   2  -5  -6  356.35   19.92
   1  -5  -6  372.31   20.23
  -1  -5   6  375.87   21.03
   1  -5  -6  348.57   20.29
  -1   5   6  351.41   20.31
   1   5  -6  376.24   24.16
   1   5  -6  353.87   18.16
   0   5  -6  144.11   17.36
   0   5  -6  122.45   12.93
   0  -5   6  126.48   12.52
   0  -5  -6   77.14   11.85
   0   5   6  127.44   14.20
   0  -5  -6  101.66   11.13
   1   5   6  819.85   33.60
  -1   5  -6  792.29   35.29
  -1   5  -6  746.75   30.99
  -1  -5  -6  802.44   29.44
   1  -5   6  762.60   29.70
  -1  -5  -6  753.62   33.83
   2  -5   6   77.79   11.58
  -2  -5  -6   89.47   10.21
  -2  -5  -6  106.68   15.30
   2   5   6   72.99   12.01
  -2   5  -6   97.51   14.60
   2  -5   6   75.59    9.51
  -3  -5  -6  964.47   41.76
  -3   5  -6  988.17   41.91
   3   5   6 1003.31   40.24
   3  -5   6 1002.67   33.50
  -3  -5  -6 1032.38   33.99
   3  -5   6 1021.20   39.30
   4   5   6   42.62   12.15
  -4   5  -6   58.51   13.82
   4  -5   6   44.54   10.82
  -4  -5  -6   41.28   11.91
  -4  -5  -6   60.36    8.58
   4  -5   6   57.01    7.19
   5  -5   6  972.67   30.24
  -5  -5  -6  940.07   42.93
   5   5   6  949.72   41.08
  -5  -5  -6  953.11   32.55
   5  -5   6  958.31   39.95
  -5   5  -6  960.80   42.41
   6  -5   6  178.49    8.78
   6   5   6  170.84   19.00
  -6  -5  -6  155.28   12.59
  -6   5  -6  176.39   19.64
   6  -5   6  193.07   20.17
  -6  -5  -6  179.65   20.99
   7  -5   6   90.20   16.57
  -7  -5  -6   75.98   16.76
   7   5   6   61.32   15.41
  -7   5  -6  114.45   17.73
  -7  -5  -6   77.63    9.64
   8   5   6   35.47   13.15
  -8  -5  -6   41.01    8.11
  -8   5  -6   37.91   15.19
   8  -5   6   47.44   13.27
  -8  -5  -6   10.11   13.53
  -9   5  -6   52.86   16.75
   9  -5   6   48.82   15.03
   9   5   6   79.17   16.91
  -9  -5  -6   64.59   16.70
  10  -5   6   -2.23   10.85
 -10   5  -6    6.69   12.23
  10   5   6   10.97   13.95
 -10  -5  -6    8.21   14.24
  11  -5   6   -5.50   10.89
 -11   5  -6  -10.06   13.33
  11   5   6    1.68   13.87
 -11  -5  -6   19.86   15.21
 -12  -5  -6  159.16   24.34
  12  -5   6  142.54   22.38
 -12   5  -6  124.17   23.31
  12   5   6  168.43   25.43
 -13   5  -6   13.38   16.78
 -13  -5  -6   16.36   16.42
  13  -5   6   14.00   14.69
  13   5   6   30.05   16.11
 -14  -5  -6   33.96   18.51
 -14   5  -6   -4.13   12.66
  14   5   6    9.16   14.60
  14  -5   6   11.86   15.16
 -15   5  -6   44.47   18.86
  15  -5   6   50.47   18.76
  15   5   6   25.34   18.60
 -15  -5  -6   30.61   17.36
  15  -6  -6  -13.20   15.19
 -15   6   6   10.85   14.90
  15   6  -6   -3.51   17.85
 -15  -6   6   -6.62   15.76
 -14   6   6   77.84   20.49
  14  -6  -6   81.27   20.77
  14   6  -6   91.54   22.29
 -14  -6   6   68.64   20.65
 -13  -6   6  -25.83   14.65
  13  -6  -6   -6.30   14.17
 -13   6   6    5.20   15.35
  13   6  -6   12.59   15.49
 -12  -6   6  156.10   24.36
  12  -6  -6  209.25   26.22
  12   6  -6  217.53   29.50
 -12   6   6  208.68   27.13
  11  -6  -6   16.77   14.00
  11   6  -6    1.43   16.00
 -11   6   6    2.88   11.50
 -11  -6   6   -0.78   12.56
 -10   6   6  306.68   27.63
 -10  -6   6  396.84   30.96
  10  -6  -6  298.29   29.02
  10   6  -6  343.42   31.05
   9   6  -6   14.59   14.55
  -9  -6   6   41.79   16.10
   9  -6  -6   12.87   13.31
  -9   6   6    7.58   12.07
  -8  -6   6  349.14   28.10
  -8   6   6  358.58   18.64
  -8   6   6  364.69   28.23
   8   6  -6  369.55   30.47
   8  -6  -6  393.20   29.32
   7  -6  -6   25.72   13.19
   7   6  -6   41.24   16.03
  -7   6   6   30.56   12.57
  -7  -6   6   26.30   13.14
  -7   6   6   41.18    9.00
  -6  -6   6  113.56    6.60
  -6   6   6   91.95   15.58
  -6   6   6  105.76   11.55
  -6  -6   6  100.95   16.69
   6  -6  -6  109.74   16.60
   6   6  -6   97.18   18.08
  -5   6   6   15.23    9.64
   5  -6  -6   -5.93   10.35
  -5  -6   6   -0.28    9.44
   5   6  -6  -14.47   14.24
  -5   6   6    0.14    6.48
  -5  -6   6    6.51    4.12
  -4  -6   6   97.03   15.05
  -4   6   6  135.61   15.84
   4  -6  -6  113.71   15.24
  -4  -6   6  144.58    9.73
   4   6  -6  144.18   19.13
  -4   6   6   94.67   11.74
  -3   6   6  158.91   16.34
   3   6  -6  115.92   17.85
   3  -6  -6  157.51   16.96
  -3  -6   6  153.77   17.48
   3  -6  -6  145.85   14.32
  -3  -6   6  136.90   10.72
   2  -6  -6    9.86    8.81
   2  -6  -6   17.05    8.50
   2   6  -6    7.76   13.23
  -2  -6   6   22.94    6.19
  -2  -6   6   10.27    9.22
  -2   6   6   12.56   10.10
  -1   6   6  324.01   21.84
   1  -6  -6  344.09   21.15
  -1  -6   6  337.82   17.92
   1   6  -6  384.30   28.05
   1  -6  -6  354.70   21.27
  -1  -6   6  404.50   22.49
   0  -6   6   10.02    7.86
   0   6   6   26.23   11.53
   0   6  -6   23.09   12.73
   0  -6  -6   13.79    8.63
   0  -6  -6   -1.41    8.62
   0  -6   6    1.31    6.34
  -1  -6  -6    5.55    9.21
   1   6   6   30.94   11.73
  -1   6  -6   39.82   14.55
   1  -6   6   22.35    7.61
   1  -6   6   19.33    7.78
  -1  -6  -6   26.24    8.35
   2  -6   6  728.42   31.05
  -2  -6  -6  697.56   27.17
   2  -6   6  646.02   26.88
  -2  -6  -6  684.61   33.86
  -2   6  -6  649.02   34.53
   2   6   6  662.36   32.61
   3  -6   6    0.19    8.04
   3  -6   6   -5.98    5.17
   3   6   6    5.42   11.66
  -3   6  -6    0.84   12.33
  -3  -6  -6   10.20   10.22
  -3  -6  -6   -0.35    6.05
   4   6   6 1136.13   46.57
  -4   6  -6 1100.52   48.39
  -4  -6  -6 1121.58   37.49
   4  -6   6 1151.10   45.32
  -4  -6  -6 1140.65   48.94
   4  -6   6 1175.07   36.88
   5  -6   6   57.88   13.99
   5   6   6   51.51   13.68
  -5   6  -6   45.79   15.66
  -5  -6  -6   41.71   13.74
  -5  -6  -6   47.72    7.94
   5  -6   6   43.07    6.06
  -6  -6  -6   52.35   14.91
  -6  -6  -6   52.77    8.26
   6  -6   6   57.02   14.48
  -6   6  -6   42.73   15.41
   6   6   6   30.24   14.90
   7   6   6   32.39   15.61
  -7  -6  -6   42.10    8.60
   7  -6   6   23.77   13.86
  -7  -6  -6    4.62   12.57
  -7   6  -6   31.98   13.76
   8   6   6  319.87   27.42
   8  -6   6  323.54   26.56
  -8  -6  -6  301.09   29.81
  -8   6  -6  303.02   29.49
  -9  -6  -6    7.21   13.18
   9   6   6   29.34   13.69
  -9   6  -6  -13.10   13.17
   9  -6   6   15.17   12.66
  10   6   6   82.54   18.97
  10  -6   6  101.93   18.54
 -10   6  -6  105.34   21.48
 -10  -6  -6   69.01   20.05
 -11  -6  -6   34.28   17.67
 -11   6  -6   45.01   17.20
  11   6   6   34.89   16.42
  11  -6   6   19.02   13.41
 -12  -6  -6   -8.86   16.00
  12   6   6   42.01   16.76
 -12   6  -6   24.07   16.91
  12  -6   6   45.70   16.32
 -13  -6  -6   79.13   22.16
  13  -6   6   86.26   19.83
  13   6   6   85.08   21.32
 -13   6  -6   87.28   23.66
 -14   6  -6   -4.68   14.72
  14  -6   6   29.35   18.33
 -14  -6  -6    7.64   15.41
  14   6   6   16.08   15.96
 -14  -7   6  -13.97   16.89
 -14   7   6   -2.97   12.40
  14  -7  -6   10.06   16.84
  14   7  -6   -3.96   17.00
  13  -7  -6    4.68   15.55
  13   7  -6   18.96   19.72
 -13  -7   6    4.72   14.98
 -13   7   6    7.14   15.31
 -12  -7   6    6.77   15.28
  12  -7  -6    4.06   14.84
 -12   7   6   12.78   14.64
  12   7  -6  -12.77   15.33
  11   7  -6  230.59   30.51
 -11  -7   6  239.64   29.36
  11  -7  -6  310.74   30.14
 -11   7   6  289.18   31.79
 -10  -7   6   60.55   18.36
  10  -7  -6   78.64   19.71
  10   7  -6   96.57   21.67
 -10   7   6   86.34   18.44
  -9   7   6  602.24   36.26
   9   7  -6  604.28   40.02
  -9  -7   6  599.61   38.03
   9  -7  -6  530.02   34.71
   8   7  -6    6.76   15.34
   8  -7  -6    6.04   12.70
  -8   7   6  -12.95   10.68
  -8  -7   6    2.56   12.45
   7   7  -6   36.85   17.44
  -7   7   6   47.74    9.34
  -7  -7   6   48.83   15.57
   7  -7  -6   19.84   13.63
  -7   7   6   49.56   13.75
   6  -7  -6   60.79   14.98
  -6  -7   6   35.53   14.25
  -6   7   6   75.77   10.68
   6   7  -6   35.08   17.27
  -6   7   6   64.75   15.81
   5   7  -6   58.55   19.73
  -5  -7   6   80.79    7.40
  -5   7   6   64.35   10.28
  -5   7   6   56.04   13.53
   5  -7  -6   68.41   14.92
  -5  -7   6   85.18   15.79
   4   7  -6  475.04   33.43
  -4   7   6  439.60   27.96
  -4  -7   6  487.92   19.35
  -4   7   6  497.08   23.51
  -4  -7   6  482.08   30.01
   4  -7  -6  440.19   27.38
  -3  -7   6  260.32   21.03
  -3   7   6  282.04   24.03
   3   7  -6  231.02   24.99
   3  -7  -6  265.15   21.15
   3  -7  -6  233.13   19.05
  -3  -7   6  234.12   14.08
  -2  -7   6  265.82   21.81
   2  -7  -6  270.92   20.24
   2  -7  -6  327.08   22.90
   2   7  -6  318.22   28.03
  -2  -7   6  302.96   16.61
  -2   7   6  300.23   23.12
   1  -7  -6    8.54    8.99
  -1  -7   6    3.33    8.50
   1   7  -6  -15.53   12.98
  -1  -7   6    6.01    6.94
   1  -7  -6   16.82   10.28
  -1   7   6   -2.12   11.81
   0   7  -6  419.82   30.60
   0  -7  -6  383.62   22.05
   0  -7   6  409.43   23.00
   0  -7  -6  377.39   24.63
   0   7   6  384.62   27.70
   0  -7   6  378.96   21.41
  -1  -7  -6  361.84   25.87
   1  -7   6  317.57   19.62
   1  -7   6  314.27   20.02
  -1  -7  -6  318.79   19.55
   1   7   6  363.77   27.21
  -1   7  -6  312.06   27.84
   2  -7   6   31.93    9.84
  -2  -7  -6   15.72   10.92
  -2   7  -6   32.15   15.24
   2  -7   6   28.20    8.25
  -2  -7  -6   28.53    8.91
   2   7   6   37.08   15.30
   3  -7   6  151.00   12.86
   3   7   6  142.54   19.07
  -3  -7  -6  139.61   19.48
  -3  -7  -6  155.21   13.83
  -3   7  -6  178.40   23.33
   3  -7   6  147.89   17.04
  -4  -7  -6  224.36   24.83
  -4   7  -6  208.97   23.92
   4   7   6  246.28   25.08
  -4  -7  -6  211.37   15.32
   4  -7   6  211.63   21.76
   4  -7   6  198.02   12.92
   5   7   6  249.10   25.66
  -5  -7  -6  225.05   26.05
  -5   7  -6  198.31   23.87
  -5  -7  -6  241.43   14.85
   5  -7   6  219.65   22.09
  -6   7  -6   35.02   14.86
  -6  -7  -6   30.91   14.58
   6   7   6   33.08   14.56
   6  -7   6   35.74   13.54
   7  -7   6   70.17   16.73
  -7  -7  -6   79.56   19.22
  -7   7  -6   85.75   17.94
   7   7   6   60.70   17.06
   8  -7   6   41.29   14.47
  -8  -7  -6   49.70   16.62
   8   7   6   55.18   17.54
  -8   7  -6   30.33   15.29
   9   7   6   19.31   13.81
  -9   7  -6    8.11   13.79
   9  -7   6   25.11   13.14
  -9  -7  -6    3.09   13.40
  10   7   6   98.64   20.30
 -10  -7  -6  120.03   22.72
  10  -7   6   87.07   19.06
 -10   7  -6  128.22   23.66
  11   7   6   -3.34   12.69
 -11   7  -6    4.82   14.95
  11  -7   6   -1.59   12.35
 -11  -7  -6    3.91   15.24
 -12  -7  -6   51.54   19.60
 -12   7  -6   36.19   18.27
  12   7   6   66.15   21.13
  12  -7   6   63.25   18.62
  13  -7   6    5.51   15.56
 -13   7  -6   22.23   17.70
  13   7   6    7.74   16.86
 -13  -7  -6    3.80   18.62
 -14  -8   6   -6.10   18.57
  14  -8  -6  -33.46   14.40
 -14   8   6    9.55   14.18
 -13  -8   6  111.72   24.36
  13   8  -6  144.79   30.26
 -13   8   6  175.87   29.53
  13  -8  -6  197.35   28.61
 -12   8   6   19.58   16.30
  12   8  -6    7.44   19.79
  12  -8  -6   -6.63   17.44
 -12  -8   6  -26.99   12.77
  11   8  -6   50.53   20.29
  11  -8  -6   25.72   17.27
 -11   8   6   33.30   15.35
 -11  -8   6   15.61   18.49
  10   8  -6  119.99   24.50
 -10  -8   6   88.81   20.68
 -10   8   6  109.04   21.65
  10  -8  -6   89.43   20.22
   9  -8  -6   46.63   18.01
  -9  -8   6   70.96   20.02
   9   8  -6   46.73   19.72
  -9   8   6   52.26   15.72
  -8  -8   6   -9.88   11.77
   8   8  -6    6.39   16.29
   8  -8  -6   12.95   14.51
  -8   8   6    1.73   12.34
   7  -8  -6   40.63   16.55
  -7  -8   6   46.64   15.17
  -7   8   6   39.20   14.93
   7   8  -6   32.33   17.90
  -6   8   6  -21.37   10.72
  -6   8   6    1.82    7.36
   6  -8  -6   -4.55   13.32
  -6  -8   6   14.62   12.63
   6   8  -6  -15.26   17.30
  -5   8   6  408.03   30.38
  -5  -8   6  383.43   30.32
  -5   8   6  398.49   21.63
   5  -8  -6  365.59   27.34
   5   8  -6  391.42   33.99
   4  -8  -6   23.29   14.03
  -4  -8   6   41.28   13.98
   4   8  -6   -8.99   18.46
  -4   8   6   36.41   15.24
  -4  -8   6   32.24    7.66
   3  -8  -6  205.62   20.24
  -3  -8   6  209.05   22.15
  -3   8   6  221.12   23.79
   3   8  -6  178.09   24.94
   3  -8  -6  205.73   19.06
  -3  -8   6  191.93   14.55
   2  -8  -6   50.61   13.66
   2   8  -6   43.96   18.10
  -2  -8   6   62.15   10.19
  -2   8   6   48.66   14.66
  -2  -8   6   40.85   12.99
   2  -8  -6   59.61   12.68
   1  -8  -6  174.92   17.50
  -1  -8   6  212.68   17.23
  -1  -8   6  208.83   19.78
   1   8  -6  182.55   25.99
  -1   8   6  162.93   20.94
   1  -8  -6  211.36   21.15
   0  -8   6  195.35   18.08
   0  -8  -6  175.43   19.81
   0   8   6  188.91   23.49
   0   8  -6  170.86   23.94
   0  -8  -6  187.72   17.76
   0  -8   6  195.99   17.65
   1  -8   6  314.69   22.21
  -1   8  -6  383.38   31.55
   1  -8   6  324.27   21.47
  -1  -8  -6  319.13   26.60
   1   8   6  348.80   27.95
  -1  -8  -6  324.97   20.62
   2  -8   6   13.33    7.46
   2  -8   6    4.05   10.15
  -2  -8  -6   27.71   13.55
  -2   8  -6   30.32   16.29
   2   8   6   10.89   13.59
  -2  -8  -6   -6.95    7.21
   3  -8   6  132.66   17.57
  -3  -8  -6  130.08   19.48
  -3   8  -6  141.15   22.11
   3  -8   6  129.97   13.31
  -3  -8  -6  136.00   13.36
   3   8   6  153.45   23.38
   4  -8   6   32.82   13.56
   4   8   6   57.07   16.98
  -4   8  -6   31.78   15.60
  -4  -8  -6   71.74   17.32
  -4  -8  -6   33.04    8.82
   5  -8   6    1.06   10.32
   5   8   6    5.33   16.00
  -5   8  -6   10.27   15.36
  -5  -8  -6  -13.67   10.86
   6   8   6    9.15   15.41
  -6   8  -6    7.14   15.92
  -6  -8  -6    0.38   14.06
   6  -8   6   13.11   12.79
  -7   8  -6   43.09   16.54
  -7  -8  -6   53.65   18.68
   7   8   6   49.25   17.87
   7  -8   6   31.85   15.19
  -8  -8  -6   13.55   15.22
  -8   8  -6   22.29   16.75
   8   8   6   27.65   15.62
   8  -8   6   26.31   13.97
  -9   8  -6   77.70   21.17
  -9  -8  -6   41.93   19.46
   9   8   6   70.88   20.47
   9  -8   6   93.44   18.66
  10  -8   6   11.68   13.09
 -10  -8  -6    3.55   14.50
  10   8   6   -8.90   16.17
 -10   8  -6   -1.75   14.64
 -11   8  -6   63.56   22.01
  11   8   6   67.62   20.16
 -11  -8  -6   27.19   20.14
  11  -8   6   74.05   20.40
 -12   8  -6   -2.51   17.36
  12  -8   6   20.33   15.84
 -12  -8  -6   16.83   17.73
  12   8   6    0.93   15.06
  12  -9  -6   51.43   22.50
  12   9  -6   35.05   22.59
 -12  -9   6   24.38   19.00
 -12   9   6   39.03   17.63
  11   9  -6   47.15   24.55
  11  -9  -6   33.68   18.07
 -11  -9   6   52.27   19.89
 -11   9   6    8.23   13.80
 -10  -9   6   28.07   17.72
  10  -9  -6   36.99   18.13
 -10   9   6   50.35   17.75
  10   9  -6   15.91   22.15
   9  -9  -6   54.51   20.26
  -9   9   6   41.67   15.38
   9   9  -6   53.87   21.81
  -9  -9   6   56.80   18.66
   8   9  -6   -0.78   17.77
  -8  -9   6  -17.90   11.46
  -8   9   6  -16.90   11.99
   8  -9  -6  -30.12   14.15
   7   9  -6   92.72   25.27
  -7   9   6   40.96   16.24
   7  -9  -6  102.72   19.65
  -7  -9   6   33.29   17.51
  -6   9   6  250.39   27.55
   6  -9  -6  217.28   24.54
   6   9  -6  200.38   30.55
  -6  -9   6  219.96   25.84
  -5   9   6   12.19    7.74
  -5   9   6    8.79   14.38
  -5  -9   6   14.53   12.73
   5   9  -6   26.22   19.44
   5  -9  -6   23.16   13.76
   4   9  -6  327.30   34.46
  -4   9   6  327.43   28.00
   4  -9  -6  350.36   28.42
  -4  -9   6  341.04   28.89
  -3  -9   6    3.88   10.14
  -3   9   6   11.37   14.88
   3   9  -6    9.51   18.22
   3  -9  -6   -5.42   12.20
   3  -9  -6   14.22   10.27
   2  -9  -6  335.53   23.64
   2  -9  -6  325.38   23.63
   2   9  -6  278.52   32.50
  -2   9   6  353.59   30.89
  -2  -9   6  275.39   24.50
  -2  -9   6  301.58   19.15
  -1  -9   6   59.68   13.49
   1  -9  -6   53.56   13.37
  -1   9   6   46.16   18.13
  -1  -9   6   68.99   12.07
   1   9  -6   47.18   19.29
   1  -9  -6   65.06   14.03
   0   9  -6   43.18   19.31
   0   9   6  136.44   21.62
   0  -9   6   89.79   14.89
   0  -9  -6  134.09   18.49
   0  -9  -6  103.31   14.79
   0  -9   6  125.72   15.15
   1  -9   6   11.25    9.05
  -1  -9  -6   15.60    9.94
  -1  -9  -6    1.80    9.87
  -1   9  -6   -5.72   15.08
   1  -9   6   16.59   10.66
   1   9   6   17.37   16.86
   2   9   6   23.38   17.65
   2  -9   6   26.03   11.51
   2  -9   6   22.18    8.93
  -2   9  -6   27.28   17.07
  -2  -9  -6   21.60   12.45
  -2  -9  -6    3.50    9.27
   3   9   6   31.04   17.98
  -3   9  -6  -18.56   14.64
  -3  -9  -6   -9.65    7.44
   3  -9   6   16.27   11.47
  -3  -9  -6  -10.80   10.66
   4  -9   6    6.48   10.53
  -4   9  -6  -37.67   11.61
  -4  -9  -6   -1.95   11.13
   4   9   6   -0.15   17.23
   5  -9   6   15.01   12.05
  -5   9  -6   29.40   18.04
   5   9   6   18.10   18.30
  -5  -9  -6   34.27   16.08
  -6   9  -6   32.62   17.53
   6   9   6   33.97   18.84
   6  -9   6   51.44   14.98
  -6  -9  -6   35.63   16.04
   7  -9   6   45.76   16.48
   7   9   6   85.99   20.55
  -7   9  -6   64.33   20.02
  -7  -9  -6   99.67   22.54
  -8  -9  -6   51.77   18.46
   8  -9   6   99.68   20.73
   8   9   6  126.21   24.56
  -8   9  -6   86.14   21.32
   9  -9   6    9.32   15.36
  -9   9  -6   11.81   16.05
   9   9   6    9.43   15.90
  -9  -9  -6  -13.79   14.00
  10   9   6  106.81   23.11
 -10   9  -6   44.46   19.57
  10  -9   6   35.80   18.34
 -10  -9  -6   79.88   24.02
  11   9   6    4.04   18.62
 -11  -9  -6    5.95   17.10
 -11   9  -6  -15.45   17.19
  11  -9   6   29.05   16.46
  11 -10  -6   -0.88   19.31
 -11 -10   6   -7.27   15.75
 -11  10   6    9.66   15.38
  11  10  -6   -7.10   20.39
  10  10  -6   29.02   22.65
 -10 -10   6   82.19   23.16
 -10  10   6  100.42   22.93
  10 -10  -6   18.91   20.10
   9  10  -6   17.18   21.71
  -9 -10   6    0.97   17.53
  -9  10   6    3.31   13.71
   9 -10  -6   -6.44   15.74
  -8  10   6   26.22   15.63
   8  10  -6   30.95   22.13
  -8 -10   6   29.80   17.51
   8 -10  -6   42.26   17.84
  -7 -10   6   36.27   19.03
   7 -10  -6   -6.37   15.76
  -7  10   6   21.36   14.63
   7  10  -6   49.63   24.94
  -6  10   6    4.41   14.86
   6 -10  -6   33.86   17.08
  -6 -10   6   17.09   16.50
   6  10  -6   10.73   20.71
   5  10  -6  139.99   29.02
   5 -10  -6   84.63   17.88
  -5  10   6   70.56   18.22
  -5 -10   6   69.18   17.96
   4 -10  -6   44.10   15.04
   4  10  -6   84.04   24.22
  -4  10   6   83.37   20.63
  -4 -10   6   64.59   16.85
   3 -10  -6  221.65   23.77
  -3  10   6  221.11   27.66
   3 -10  -6  217.42   21.73
   3  10  -6  223.99   30.50
  -3 -10   6  265.99   24.56
  -2  10   6   -6.08   15.13
  -2 -10   6   13.45   11.85
   2 -10  -6   -4.39   11.74
   2 -10  -6    7.44    9.41
   2  10  -6   -4.02   17.66
   1 -10  -6   67.18   15.39
  -1  10   6   42.79   19.73
   1  10  -6   38.23   20.28
  -1 -10   6   76.91   12.89
   1 -10  -6   71.31   15.06
  -1 -10   6   56.17   14.23
   0  10   6   43.98   17.60
   0  10  -6   15.48   17.98
   0 -10  -6   11.75   11.37
   0 -10   6   38.55   12.09
   0 -10  -6    4.17   11.17
   0 -10   6   39.66   11.58
  -1 -10  -6   25.62   13.63
   1 -10   6   50.72   12.87
   1 -10   6   31.16   10.94
  -1 -10  -6    9.00   10.80
   1  10   6   20.19   18.74
  -1  10  -6   27.94   18.43
  -2  10  -6   39.82   18.71
  -2 -10  -6   12.88   11.97
   2  10   6   -3.45   17.31
   2 -10   6   20.50   12.16
   3  10   6   -8.47   17.95
  -3  10  -6   18.80   19.94
   3 -10   6    3.16   11.75
  -3 -10  -6   18.40   13.17
   4  10   6   49.97   20.80
   4 -10   6   33.04   13.93
  -4 -10  -6   21.28   15.19
  -4  10  -6   17.94   17.86
   5 -10   6   27.55   14.97
   5  10   6   73.76   23.00
  -5  10  -6   74.27   21.64
  -5 -10  -6  107.15   22.02
  -6 -10  -6  255.97   31.34
  -6  10  -6  188.26   28.53
   6  10   6  269.82   33.66
   6 -10   6  285.06   29.55
  -7  10  -6   -1.64   15.95
  -7 -10  -6   24.06   16.72
   7  10   6   -2.47   16.86
   7 -10   6   30.80   14.68
  -8 -10  -6  125.43   24.44
   8  10   6   96.15   23.51
   8 -10   6  109.43   21.13
  -8  10  -6   78.82   23.47
   9 -10   6  115.48   22.64
  -9 -10  -6  182.58   28.30
   9  10   6  149.82   28.98
  -9  10  -6  138.65   27.33
 -10  10  -6   -0.48   18.37
  10  10   6   11.01   21.37
 -10 -10  -6   10.87   18.16
  10 -10   6   24.52   18.06
   9 -11  -6   50.72   20.37
  -9 -11   6  103.19   24.60
  -9  11   6   66.36   21.18
   9  11  -6  106.10   29.31
  -8  11   6   -6.67   13.38
   8  11  -6   -9.36   21.63
   8 -11  -6  -15.49   15.47
  -8 -11   6   13.69   19.17
   7 -11  -6   32.65   18.85
  -7 -11   6   54.37   20.72
  -7  11   6   49.78   20.04
   7  11  -6   67.87   26.20
   6 -11  -6    6.18   16.14
   6  11  -6   -0.10   23.72
  -6  11   6   11.28   15.85
  -6 -11   6   -2.75   14.09
   5  11  -6   33.97   23.97
  -5  11   6   60.16   20.38
   5 -11  -6   49.90   16.82
  -5 -11   6   43.22   17.87
   4  11  -6  -42.70   21.12
  -4  11   6   11.59   16.40
   4 -11  -6    4.27   14.45
  -4 -11   6    9.57   13.09
  -3 -11   6   -4.09   12.44
  -3  11   6    1.44   16.41
   3  11  -6    6.61   21.33
   3 -11  -6    7.45   14.01
   2  11  -6  -23.64   19.92
   2 -11  -6    8.86   13.56
  -2 -11   6   15.14   12.80
   2 -11  -6   21.99   12.08
  -2  11   6   -2.79   15.53
   1  11  -6   -0.69   22.50
   1 -11  -6   -5.58   11.50
  -1  11   6  -28.57   13.98
  -1 -11   6    1.22   10.66
   1 -11  -6  -11.14    9.91
   0 -11  -6   10.68   11.78
   0 -11   6   -5.57    9.38
   0 -11  -6   -7.71   10.71
   0  11  -6  -20.02   18.15
   0 -11   6   17.78   10.88
   0  11   6  -27.82   14.72
   1 -11   6  172.23   20.03
  -1  11  -6  119.18   28.21
  -1 -11  -6  156.33   23.01
   1  11   6  138.17   25.64
  -2 -11  -6   24.38   14.84
   2  11   6   12.28   19.60
   2 -11   6   33.30   13.47
  -2  11  -6   -1.12   18.29
  -3  11  -6  243.25   32.45
   3  11   6  275.74   33.90
   3 -11   6  239.54   24.14
  -3 -11  -6  254.63   30.05
   4  11   6   -7.15   19.49
  -4 -11  -6    0.10   11.79
  -4  11  -6    1.31   19.88
   4 -11   6   -9.99   12.73
   5 -11   6    9.14   14.05
   5  11   6   22.80   21.20
  -5  11  -6    2.85   19.79
  -5 -11  -6   22.24   15.09
  -6  11  -6  -25.86   14.70
  -6 -11  -6    5.49   14.07
   6 -11   6    3.26   12.49
   6  11   6  -16.11   18.72
   7 -11   6   35.68   16.36
  -7  11  -6   70.38   24.51
  -7 -11  -6   70.51   20.92
   7  11   6   59.97   25.71
  -8  11  -6    4.66   17.61
   8 -11   6   14.25   15.10
   8  11   6   19.60   22.93
  -8 -11  -6   35.76   19.05
  -7 -12   6   15.03   17.50
   7 -12  -6   28.52   18.11
   7  12  -6   -0.10   23.98
  -7  12   6  -19.84   15.05
   6  12  -6   29.78   25.60
  -6  12   6   -3.36   17.07
   6 -12  -6   22.80   17.25
  -6 -12   6   66.67   21.63
   5 -12  -6  -12.07   14.96
   5  12  -6    2.37   22.39
  -5  12   6  -19.60   16.97
  -5 -12   6    2.58   15.60
  -4 -12   6   -8.33   13.50
   4  12  -6  -18.79   21.24
   4 -12  -6   16.67   14.45
  -4  12   6   14.88   17.04
   3  12  -6   -7.72   22.59
  -3 -12   6    5.44   12.97
   3 -12  -6   19.90   15.26
  -3  12   6    0.20   18.67
   2 -12  -6    6.94   14.41
  -2 -12   6   24.18   14.41
  -2  12   6    1.91   18.82
   2  12  -6   41.02   27.93
   1 -12  -6   44.63   14.90
   1  12  -6   29.31   23.52
  -1 -12   6   55.07   15.15
  -1  12   6   12.92   20.19
   1 -12  -6   36.60   17.33
   0  12   6   28.29   20.19
   0 -12  -6   59.40   17.03
   0  12  -6   51.50   23.69
   1  12   6  115.48   28.29
  -1  12  -6   81.45   26.21
  -1 -12  -6   98.92   20.78
   2  12   6   37.33   24.20
  -2  12  -6   52.70   25.46
  -2 -12  -6   70.53   19.67
   2 -12   6   53.22   15.78
  -3 -12  -6   44.09   18.18
   3  12   6   49.39   21.89
  -3  12  -6   65.63   25.66
   3 -12   6   22.88   14.56
  -4  12  -6   23.45   21.75
   4 -12   6   35.11   15.97
   4  12   6   14.29   22.48
  -4 -12  -6   89.25   21.35
  -5  12  -6  -16.60   18.39
  -5 -12  -6   22.65   16.68
   5 -12   6   19.54   15.53
   5  12   6    9.85   20.46
  -1  13   6   23.00   24.05
   1  13  -6   22.82   25.30
 -17   0   7   73.71   21.11
 -16   0   7  -14.72   18.08
 -16   0   7  -10.21   14.59
 -15   0   7   10.43   11.98
  15   0  -7   21.58   13.06
 -15   0   7   13.43   13.67
 -14   0   7  -11.88   10.68
  14   0  -7  -23.98    9.41
 -14   0   7    6.69   11.43
 -13   0   7    8.92   11.22
 -13   0   7    9.59   11.80
  13   0  -7   10.30   11.28
 -12   0   7   -6.95    9.43
  12   0  -7  -12.60    9.29
 -12   0   7  -15.98    9.86
 -11   0   7   19.54   12.55
  11   0  -7    5.59   10.20
 -11   0   7    7.13   10.25
  10   0  -7    2.03    8.91
 -10   0   7   -4.75    9.21
 -10   0   7    8.75    9.58
   9   0  -7    0.16    8.30
  -9   0   7    0.80    7.59
  -9   0   7   -7.11    9.31
  -8   0   7    3.64    7.83
   8   0  -7    6.60    7.22
  -8   0   7    7.06    9.40
   7   0  -7 1189.72   40.71
  -7   0   7 1174.54   44.04
  -7   0   7 1253.34   45.03
   6   0  -7   -3.79    6.30
  -6   0   7   -2.63    5.73
  -6   0   7  -12.29    7.44
  -5   0   7 1895.75   60.03
  -5   0   7 1861.34   58.69
   5   0  -7 1842.64   56.36
   4   0  -7   -0.95    6.46
  -4   0   7   -1.16    4.35
  -4   0   7   -2.24    7.99
   3   0  -7  538.25   22.11
  -3   0   7  537.34   25.07
  -2   0   7  -24.50    6.85
   2   0  -7   -3.57    2.96
   2   0  -7   -0.09    5.99
   1   0  -7 1614.20   49.32
  -1   0   7 1650.42   51.63
   0   0  -7    6.59    2.62
   0   0   7   -0.81    3.03
   0   0   7    2.75    6.94
   0   0  -7    3.57    7.19
  -1   0  -7 2392.27   68.07
  -1   0  -7 2456.79   69.96
   1   0   7 2360.61   71.62
  -2   0  -7   -2.19    4.10
   2   0   7    0.48    6.65
  -2   0  -7   -0.65    6.24
  -3   0  -7    8.93    7.20
  -3   0  -7    2.20    5.22
  -4   0  -7   -1.77    4.88
  -4   0  -7   -3.42    5.87
  -4   0  -7    2.53    6.62
  -5   0  -7  230.33   18.27
  -5   0  -7  274.94   19.92
  -5   0  -7  283.93   17.47
  -6   0  -7    4.41    7.67
  -6   0  -7   17.22    7.30
  -6   0  -7    6.12    7.31
  -7   0  -7  124.37   15.02
  -7   0  -7  126.64   15.57
  -7   0  -7  141.03   14.51
  -8   0  -7    0.93    8.76
  -8   0  -7    2.16   10.24
  -8   0  -7  -13.71    8.16
  -9   0  -7   -0.19   10.84
  -9   0  -7  -12.49    7.36
   9   0   7    6.25    8.21
 -10   0  -7   14.29   10.91
 -10   0  -7    0.92   11.38
  10   0   7    3.00   10.08
  11   0   7  544.27   30.32
 -11   0  -7  510.37   34.28
 -11   0  -7  514.16   28.48
 -12   0  -7    3.14    9.35
  12   0   7    5.94    9.32
 -12   0  -7    7.68   12.58
  13   0   7  371.88   26.83
 -13   0  -7  348.37   25.90
 -13   0  -7  350.52   32.15
  14   0   7    2.91    9.88
 -14   0  -7   10.83   14.17
  15   0   7   77.43   16.66
 -15   0  -7   86.69   22.73
 -16   0  -7  -14.09   15.28
  17  -1  -7  -13.40   14.00
 -17  -1   7  -22.21   21.01
  17   1  -7   36.76   18.58
 -17   1   7  -11.54   15.56
 -16  -1   7   65.26   22.00
  16  -1  -7   85.18   19.40
 -16   1   7  100.28   21.74
 -16  -1   7   97.25   19.36
 -15  -1   7   78.45   21.08
 -15   1   7  111.19   22.52
 -15  -1   7   98.00   18.85
  15  -1  -7   94.75   18.56
  14   1  -7   42.98   12.97
  14  -1  -7   45.07   14.46
 -14  -1   7   25.13   15.11
 -14   1   7   40.10   15.96
 -14   1   7   54.62   13.22
 -14  -1   7   43.67   15.30
 -13   1   7   33.77   12.14
 -13  -1   7   30.90   14.39
  13   1  -7   38.26   11.94
 -13  -1   7   43.02   14.05
 -13   1   7   58.29   17.25
  13  -1  -7   52.06   14.48
 -12  -1   7   13.56   11.70
 -12   1   7    5.33   10.53
 -12   1   7   15.13   13.16
  12   1  -7   36.70   10.75
  12  -1  -7   27.76   11.77
 -12  -1   7   36.42   13.45
  11   1  -7  214.47   18.43
 -11   1   7  200.68   19.70
 -11  -1   7  218.69   23.34
 -11  -1   7  192.85   20.51
 -11   1   7  253.05   22.91
  11  -1  -7  212.30   19.66
  10  -1  -7   17.75   10.61
 -10  -1   7  -12.94    8.98
  10   1  -7   -6.27    7.55
 -10  -1   7    5.17    9.17
 -10   1   7  -11.60    8.39
 -10   1   7    2.59   10.14
   9   1  -7  255.99   16.97
   9  -1  -7  273.93   19.34
  -9   1   7  245.09   21.09
  -9  -1   7  239.76   21.81
  -9   1   7  249.67   19.64
  -9  -1   7  231.65   19.88
  -8   1   7  742.75   34.18
   8  -1  -7  785.91   32.40
   8   1  -7  803.46   29.50
  -8   1   7  822.67   32.97
  -8  -1   7  740.40   34.01
  -8  -1   7  750.32   34.40
   7  -1  -7  249.66   17.30
  -7   1   7  240.13   17.53
  -7   1   7  247.63   18.82
   7   1  -7  276.21   15.83
  -7  -1   7  245.67   18.12
  -7  -1   7  252.50   19.37
  -6   1   7  948.69   36.21
  -6  -1   7 1005.35   37.92
  -6   1   7  953.46   35.93
   6  -1  -7  924.19   34.57
   6   1  -7  957.44   32.94
  -5   1   7    4.64    6.25
   5   1  -7   -5.95    6.74
   5  -1  -7   14.63    8.53
  -5   1   7   16.70   10.27
  -5  -1   7   -6.62    9.08
   5   1  -7   28.68    8.08
  -4   1   7   10.35    7.63
  -4  -1   7   10.02    8.83
   4   1  -7    0.93    5.93
  -4   1   7   10.22    5.19
   4  -1  -7    7.76    7.17
   4   1  -7   -2.03    6.35
   3  -1  -7  244.23   15.42
  -3  -1   7  248.21   17.66
  -3   1   7  199.62   10.81
   3   1  -7  235.04   13.05
   3   1  -7  220.02   13.67
  -3   1   7  220.48   17.37
   2   1  -7  944.27   32.12
   2   1  -7  969.74   30.65
  -2   1   7  971.96   28.45
  -2   1   7  979.31   35.08
   2  -1  -7  959.84   32.94
  -2  -1   7  949.36   35.04
  -1  -1   7   70.83   10.09
   1   1  -7   74.11    6.81
   1   1  -7   88.89    9.57
   1  -1  -7   77.88    9.97
  -1   1   7   72.17   10.05
   0  -1   7  237.14   15.20
   0   1   7  255.43   16.63
   0   1   7  222.40    7.80
   0   1  -7  218.87   14.53
   0  -1  -7  251.22   15.19
   0   1   7  249.84    8.24
   0   1  -7  216.28   11.21
  -1   1  -7   14.01    4.76
  -1  -1  -7    2.36    6.18
   1  -1   7    9.02    7.21
   1   1   7  -15.50    6.29
  -1   1  -7    4.96    6.43
   1   1   7    0.51    3.23
  -2  -1  -7    1.30    5.77
  -2  -1  -7    1.07    3.83
  -2  -1  -7    2.25    6.84
  -2   1  -7  -12.45    6.61
   2  -1   7   -6.88    6.84
  -2   1  -7   11.69    5.52
  -3   1  -7    5.06    7.23
  -3  -1  -7   10.12    6.05
  -3  -1  -7   23.11    9.58
   3  -1   7    5.42    7.34
  -3  -1  -7   18.90    7.59
  -3   1  -7    1.68    5.53
   4  -1   7   74.62    9.60
  -4  -1  -7   68.44    9.12
  -4   1  -7   73.79   11.60
  -4  -1  -7   61.79    9.30
  -4  -1  -7   68.14   11.12
  -4   1  -7   70.62    9.67
  -5  -1  -7  159.15   14.68
   5  -1   7  145.78   13.03
  -5  -1  -7  171.96   16.21
  -5   1  -7  153.48   14.39
  -5   1  -7  183.18   15.92
  -5  -1  -7  173.17   15.60
  -6  -1  -7   83.65   11.09
  -6   1  -7   95.08   11.16
  -6  -1  -7   81.77   11.56
  -6   1  -7   72.26   11.93
  -6  -1  -7   72.44   11.10
  -6   1  -7   75.94   12.19
  -7  -1  -7  685.49   33.50
  -7   1  -7  733.96   30.13
  -7   1  -7  670.18   33.56
  -7   1  -7  782.57   33.57
  -7  -1  -7  741.01   32.84
  -7  -1  -7  758.27   31.37
  -8  -1  -7  316.41   24.80
  -8   1  -7  289.97   24.30
  -8   1  -7  289.40   18.48
  -8  -1  -7  297.75   20.36
  -8   1  -7  272.72   22.12
  -8  -1  -7  309.69   23.12
  -9   1  -7   11.57   10.39
  -9  -1  -7   -1.82    9.21
  -9   1  -7    8.69    8.28
   9  -1   7   10.19    9.05
  -9  -1  -7    3.73    8.00
  -9  -1  -7   -0.68   10.58
  10  -1   7  557.45   31.23
 -10  -1  -7  586.17   32.60
 -10   1  -7  633.04   36.58
 -10   1  -7  613.56   29.32
  10   1   7  602.63   30.34
 -10  -1  -7  586.41   35.61
 -11   1  -7   99.54   19.33
  11   1   7   84.29   14.54
 -11   1  -7   81.96   13.09
 -11  -1  -7   76.77   14.93
 -11  -1  -7  106.60   18.50
  11  -1   7  111.81   16.81
  12  -1   7  363.28   25.94
 -12   1  -7  355.71   27.24
 -12  -1  -7  368.83   26.80
  12   1   7  408.07   25.28
 -12  -1  -7  383.32   30.87
 -12   1  -7  306.94   29.45
  13   1   7   94.60   15.85
 -13  -1  -7  112.69   17.68
 -13   1  -7   98.11   20.30
 -13  -1  -7   96.93   20.43
  13  -1   7   95.25   16.92
 -14  -1  -7  178.79   22.17
 -14   1  -7  170.54   27.22
  14  -1   7  166.99   21.26
  14   1   7  217.52   22.03
 -14  -1  -7  202.94   28.63
  15  -1   7    4.64   12.04
 -15  -1  -7   22.05   16.97
 -15   1  -7    3.26   14.91
  16  -1   7   70.22   16.90
 -16  -1  -7   36.90   21.19
 -16   1  -7   47.16   21.90
 -17  -2   7   -7.02   14.95
 -17   2   7   -1.98   15.10
  17  -2  -7   -4.24   15.64
  17   2  -7   31.18   18.34
 -16  -2   7   -3.42   14.09
  16   2  -7   33.01   18.45
 -16   2   7    5.36   15.42
  16  -2  -7  -16.51   13.86
 -15  -2   7   23.01   14.53
  15  -2  -7   11.84   14.33
 -15   2   7   26.67   15.32
  15   2  -7   43.39   17.81
 -14  -2   7  318.27   28.55
  14   2  -7  264.18   30.25
 -14   2   7  272.30   31.44
  14  -2  -7  251.51   25.55
 -13  -2   7  169.51   21.94
 -13   2   7  115.35   20.10
 -13   2   7  136.29   16.54
  13  -2  -7  132.54   18.85
  13   2  -7  103.17   20.74
 -12  -2   7  124.16   19.66
 -12   2   7  117.97   20.59
  12  -2  -7  145.20   19.95
  12   2  -7  146.26   14.34
 -12   2   7  149.99   16.71
  12   2  -7  114.09   20.46
 -11  -2   7   -1.92   11.87
 -11   2   7   -3.41    9.20
 -11   2   7  -16.23    8.74
  11   2  -7   -4.79    7.32
  11   2  -7    2.91   12.71
  11  -2  -7    4.93   12.29
 -10   2   7   48.36   11.82
  10   2  -7   58.09    9.98
 -10  -2   7   47.97   14.69
  10   2  -7   54.25   14.34
 -10   2   7   54.97   13.20
  10  -2  -7   62.55   13.45
   9  -2  -7  -14.21    8.69
  -9   2   7    1.67    8.29
   9   2  -7   -1.78    6.83
  -9  -2   7  -12.03    8.88
   9   2  -7    4.33    9.21
  -9   2   7   -5.58    8.08
   8  -2  -7  205.25   17.84
   8   2  -7  213.64   13.38
   8   2  -7  220.99   19.46
  -8   2   7  142.92   14.88
  -8   2   7  190.10   17.02
  -8  -2   7  175.51   19.24
   7   2  -7   -1.67    8.12
  -7   2   7   10.60    8.24
  -7   2   7   -5.87    5.63
  -7  -2   7   -3.43    9.66
   7  -2  -7    1.80    9.28
   7   2  -7   -3.78    5.22
   6  -2  -7 1366.32   47.01
   6   2  -7 1376.75   42.40
  -6   2   7 1328.32   45.99
  -6  -2   7 1414.73   50.01
   6   2  -7 1370.39   48.14
  -6   2   7 1375.37   48.55
   5   2  -7  507.49   20.86
   5  -2  -7  512.00   24.17
   5   2  -7  483.94   23.86
  -5   2   7  470.38   22.40
  -5  -2   7  486.66   25.50
  -5   2   7  491.50   22.44
   4   2  -7   52.15    9.71
   4   2  -7   46.10    7.92
   4  -2  -7   54.16   10.13
  -4   2   7   30.26    8.79
  -4   2   7   44.90    7.63
  -4  -2   7   73.03   12.87
  -3   2   7  119.44   11.89
  -3   2   7  129.78    9.66
   3   2  -7  126.56   11.81
  -3  -2   7  114.81   13.11
   3  -2  -7  141.22   13.03
   3   2  -7  121.32   10.94
   2   2  -7  893.15   30.47
  -2   2   7  924.23   28.39
   2   2  -7  885.91   31.51
   2  -2  -7  867.53   31.79
  -2   2   7  882.81   33.25
  -2  -2   7  868.33   33.92
  -1   2   7  123.61    7.80
   1  -2  -7  116.45   11.59
  -1  -2   7   97.66   11.67
  -1   2   7  116.20   12.50
   1   2  -7  103.88   10.06
   1   2  -7   98.24   10.11
   0   2  -7  758.79   28.05
   0   2   7  699.76   23.26
   0  -2  -7  749.10   27.84
   0   2  -7  708.03   26.53
   0  -2   7  706.28   27.68
  -1   2  -7   10.34    7.52
  -1  -2  -7   22.18   10.09
  -1   2  -7   28.08    7.62
  -1  -2  -7   38.12    8.64
   1  -2   7   30.20    8.46
   1   2   7   19.41    5.21
   2  -2   7  863.66   32.05
  -2  -2  -7  884.72   31.67
  -2   2  -7  955.36   32.95
   2   2   7  913.72   30.81
  -2   2  -7  934.30   34.85
  -2  -2  -7  901.54   35.13
  -3   2  -7   60.92    9.42
   3   2   7   60.09    8.63
   3  -2   7   53.47    8.80
  -3  -2  -7   58.13   11.71
  -3   2  -7   51.60   10.29
  -3  -2  -7   69.60    9.63
  -4  -2  -7  941.18   37.70
   4  -2   7  950.44   33.55
  -4  -2  -7  922.82   33.84
   4   2   7  976.17   35.40
  -4   2  -7  930.74   37.06
  -4   2  -7 1018.40   37.12
  -5  -2  -7  335.35   19.23
  -5  -2  -7  337.62   17.91
  -5   2  -7  332.97   20.12
  -5  -2  -7  339.37   21.44
   5  -2   7  338.23   17.49
  -5   2  -7  362.35   21.55
  -6   2  -7  264.22   19.24
  -6  -2  -7  273.85   19.05
   6  -2   7  274.85   15.62
  -6  -2  -7  260.61   19.75
  -6   2  -7  274.70   20.11
  -6  -2  -7  263.56   17.47
  -7  -2  -7  383.82   23.65
  -7   2  -7  436.30   25.82
  -7  -2  -7  428.22   21.88
   7  -2   7  399.21   19.39
  -7  -2  -7  417.30   25.05
  -7   2  -7  412.78   25.89
   8  -2   7   28.72   10.68
  -8  -2  -7   41.43   11.83
  -8  -2  -7   41.88   10.65
  -8  -2  -7   35.62   11.89
  -8   2  -7   29.67   12.10
   8  -2   7   22.94    7.51
  -9   2  -7   24.51   12.66
  -9  -2  -7   48.99   13.24
  -9  -2  -7   50.94   14.75
   9  -2   7   64.40   13.70
  -9  -2  -7   47.50   11.39
   9  -2   7   54.53    9.48
  10   2   7    4.05    8.18
 -10  -2  -7    5.33   12.15
  10  -2   7   -3.93   11.00
 -10   2  -7    7.22   12.11
 -10  -2  -7   -7.06   10.95
 -11  -2  -7  234.13   24.36
 -11   2  -7  227.50   26.08
  11  -2   7  279.20   23.53
 -11  -2  -7  232.62   25.84
  11   2   7  241.03   19.74
  12  -2   7   45.82   14.99
 -12   2  -7   11.64   13.45
 -12  -2  -7   43.43   14.66
  12   2   7   42.23   11.22
 -12  -2  -7   44.25   16.55
 -13  -2  -7   32.37   15.35
 -13  -2  -7   51.81   14.99
  13  -2   7   30.48   12.80
 -13   2  -7   16.65   15.65
  13   2   7   23.07   10.05
 -14   2  -7   16.20   16.41
  14  -2   7   24.51   14.11
 -14  -2  -7   26.38   13.59
 -14  -2  -7   33.11   18.67
 -15   2  -7  -17.61   14.94
 -15  -2  -7   -5.46   12.11
  15  -2   7    1.42   12.31
 -17   3   7    5.67   15.97
 -17  -3   7   11.44   16.68
  17   3  -7   33.90   19.28
  17  -3  -7    0.22   15.81
  16   3  -7    7.55   16.66
 -16   3   7    2.10   14.99
  16  -3  -7   -4.89   14.97
 -16  -3   7   -5.10   14.65
 -15  -3   7   25.54   14.61
 -15   3   7    1.97   14.22
  15   3  -7    3.40   14.99
  15  -3  -7   -5.91   13.23
 -14  -3   7   24.72   15.38
  14  -3  -7   -4.70   13.88
  14   3  -7   39.87   17.94
 -14   3   7   -1.56   13.67
 -13  -3   7  267.70   27.96
  13  -3  -7  275.21   27.59
 -13   3   7  343.32   31.01
  13   3  -7  288.79   30.47
  12   3  -7   14.44   12.36
 -12  -3   7   10.39   11.82
  12  -3  -7   14.71   13.61
 -12   3   7   13.39   12.86
 -12   3   7   12.63    9.51
  11  -3  -7  409.05   29.32
  11   3  -7  382.76   30.41
 -11  -3   7  403.46   28.95
  11   3  -7  403.01   19.50
 -11   3   7  373.80   28.58
 -11   3   7  349.43   22.17
 -10   3   7   42.61   10.56
 -10  -3   7   39.82   15.35
  10  -3  -7   37.92   13.26
 -10   3   7   21.30   11.42
  10   3  -7   48.85   14.00
  10   3  -7   45.03    8.50
  -9   3   7   39.61   10.31
   9  -3  -7   31.77   13.60
  -9  -3   7   59.07   14.00
  -9   3   7   35.68   11.96
   9   3  -7   69.17    9.22
   9   3  -7   58.20   15.18
  -8   3   7  466.42   27.76
   8   3  -7  510.49   28.51
  -8  -3   7  513.97   30.52
  -8   3   7  540.75   24.77
   8  -3  -7  472.60   27.03
   8   3  -7  524.88   20.71
  -7   3   7   79.17   13.24
  -7   3   7   71.97   10.66
   7   3  -7   68.51    8.24
   7   3  -7   63.16   12.14
  -7  -3   7   49.68   12.34
   7  -3  -7   65.10   12.14
  -6  -3   7   -2.92    8.79
   6   3  -7    1.29    9.08
   6   3  -7    1.08    4.96
   6  -3  -7   -8.16    7.93
  -6   3   7   -7.76    6.47
  -6   3   7   -5.01    7.23
   5  -3  -7   52.17   11.01
   5   3  -7   54.61    7.26
   5   3  -7   49.86   10.97
  -5   3   7   45.07    8.84
  -5   3   7   47.21    9.00
  -5  -3   7   59.43   11.76
   4  -3  -7   53.02   10.87
   4   3  -7   34.19   10.60
[truncated: 510,443 more chars]
